# Supplementary material for: The SARS-CoV-2 Transcriptome and the Dynamics of the S Gene Furin Cleavage Site in Primary Human Airway Epithelia
Source: mBio. 2021 May 11;12(3):e01006-21. doi: 10.1128/mBio.01006-21 (PMC8262919; doi:10.1128/mBio.01006-21)
Supplement: DATA SET S1 [file mbio.01006-21-sd001.xlsx]

## Sheet: junction-spanning reads
Sheet S1: Summary of junction-spanning reads identification in HAE-ALI cuklture infected by SARS-CoV-2 at MOIs of 0.2 and 2, respectivley.
MOI 0.2-1	Start site	End site	Counts		MOI 0.2-2	Start site	End site	Counts		MOI 0.2-3	Start site	End site	Counts		MOI 2-1	Start site	End site	Counts		MOI 2-2	Start site	End site	Counts		MOI 2-3	Start site	End site	Counts
	65	28254	20399			23594	23629	11315			23594	23629	27994			65	28254	7207			65	28254	14998			23583	23597	13132
	66	25380	8471			65	28254	9884			65	28254	20967			23594	23629	6118			23594	23629	14554			65	28254	4854
	23594	23629	7686			66	25380	4069			67	27384	5657			23583	23597	5244			66	25380	6552			23594	23629	3135
	67	27384	7165			67	27384	3160			66	25380	5318			66	25380	3906			23583	23597	5935			66	25380	2506
	65	26467	3025			65	26467	1209			65	26467	2136			67	27384	2421			67	27384	5206			67	27384	1738
	66	27883	2256			66	27883	1006			66	27883	2012			65	26467	991			66	27883	1973			27577	27629	1389
	27578	27682	2201			23583	23597	916			66	21551	1208			66	27883	860			65	26467	1864			23595	23615	1322
	66	21551	2035			66	21551	903			70	27040	1180			66	21551	771			66	21551	1783			508	522	749
	70	26236	1574			70	26236	812			70	26236	976			70	26236	714			70	26236	1185			70	26236	686
	70	27040	1280			70	27040	619			29068	29081	521			70	27040	541			70	27040	878			66	21551	615
	26780	26816	480			26780	26816	341			26780	26816	409			510	523	438			29068	29081	641			66	27883	536
	29068	29081	444			29068	29081	330			26787	26820	352			29068	29081	372			510	523	575			65	26467	523
	26787	26820	405			510	523	305			29070	29093	341			26780	26816	343			26780	26816	520			70	27040	297
	510	523	359			26787	26820	228			510	523	285			26787	26820	328			26787	26820	444			21741	21779	292
	21741	21779	312			29070	29093	189			26775	26830	205			21741	21779	327			29070	29093	376			510	523	286
	29070	29093	291			21741	21779	162			27191	27221	136			29070	29093	257			21741	21779	341			26780	26816	269
	26775	26830	228			26775	26830	135			26785	26820	135			29737	29750	230			26775	26830	233			29068	29081	256
	26776	26817	178			508	522	127			21741	21779	129			508	522	207			508	522	203			26787	26820	190
	26785	26820	171			26785	26820	105			26776	26817	125			24083	24149	150			26785	26820	189			29070	29093	139
	508	522	130			26776	26817	102			29327	29342	124			26775	26830	150			26776	26817	164			26775	26830	124
	27800	29171	126			27191	27221	81			29070	29081	112			26785	26820	129			27191	27221	146			26785	26820	92
	27191	27221	122			27800	29171	70			508	522	108			26776	26817	111			29070	29081	125			27191	27221	70
	72	27761	113			29070	29081	67			69	28262	96			27191	27221	101			24083	24149	115			29070	29081	63
	29327	29342	103			29327	29342	58			27800	29171	93			23595	23615	99			29327	29342	114			26776	26817	62
	27575	27679	91			507	517	52			29328	29342	78			27265	27290	85			26775	26831	105			17184	21366	53
	29070	29081	86			26775	26831	48			26784	26824	72			29070	29081	84			27800	29171	103			507	517	48
	69	28262	76			29328	29342	47			15761	28871	69			23555	23582	81			26777	26828	82			29327	29342	46
	18814	18869	76			26779	26824	45			14144	28245	66			27800	29171	72			29328	29342	82			22494	22531	44
	24083	24149	73			27793	29172	37			24083	24149	66			29327	29342	70			26784	26824	79			22825	22902	39
	26779	26824	73			24083	24149	36			26775	26831	66			26775	26831	69			23555	23582	77			26775	26831	39
	23555	23582	71			26777	26828	36			5687	11275	63			18814	18869	67			26779	26824	75			24083	24149	36
	29328	29342	71			26784	26824	35			2676	12445	62			22494	22531	67			507	517	64			29014	29081	34
	26775	26831	70			69	28262	34			14143	28244	61			507	517	67			69	28262	60			27800	29171	32
	26784	26824	70			72	27761	34			26779	26824	56			21722	23636	61			25645	25672	57			26777	26828	32
	21384	26912	67			69	15776	34			64	27881	55			29328	29342	55			23559	23580	56			29328	29342	29
	26777	26828	63			23555	23582	31			26777	26828	54			26784	26824	53			72	27761	50			26779	26824	28
	23559	23580	62			75	21057	29			24099	28289	51			788	822	49			69	15776	50			23555	23582	28
	25645	25672	61			29011	29064	29			12818	15561	50			26779	26824	48			75	21057	47			26784	26824	27
	2676	12445	59			70	10639	28			2544	28311	47			26777	26828	47			27793	29172	44			25645	25672	27
	507	517	59			22825	22902	28			72	27761	46			26940	26975	47			29330	29347	42			24015	24028	27
	22494	22531	58			26574	26603	28			64	21549	46			25645	25672	43			24015	24028	42			23559	23580	24
	27793	29172	56			25645	25672	28			13481	29265	46			24015	24028	41			29014	29081	41			69	15776	23
	69	15776	50			29014	29081	26			27793	29172	46			29738	29748	38			22494	22531	40			27793	29172	22
	24015	24028	50			22494	22531	26			22642	28059	42			26574	26603	37			70	10639	39			9542	9573	21
	14144	28245	48			29330	29347	25			25645	25672	42			23559	23580	37			26574	26603	39			70	10639	20
	9611	21714	46			688	701	25			8835	19000	39			23553	23581	36			25518	25531	39			14060	14140	20
	26574	26603	46			12100	19615	23			1323	4988	39			69	28262	34			26773	26826	38			25518	25531	20
	14143	28244	43			26940	26975	23			27081	28796	38			15022	15040	33			26575	26603	37			68	22404	19
	26940	26975	43			15022	15040	22			29014	29081	38			688	701	32			26779	26828	36			2306	2370	18
	15761	28871	41			27794	29172	20			4524	11275	37			69	15776	31			28526	28576	35			28526	28576	18
	75	21057	40			25518	25531	20			29330	29347	36			12100	19615	31			23553	23581	35			27264	27290	18
	4524	11275	40			26575	26603	19			21386	28388	35			27793	29172	30			12100	19615	34			4531	4547	17
	1323	4988	40			27264	27290	18			2334	27565	34			29014	29081	29			26777	26829	34			26773	26826	16
	23553	23581	39			24013	24023	18			7363	25409	34			24015	24029	29			29728	29776	32			26574	26603	16
	64	27881	38			23559	23580	17			25518	25531	33			22825	22902	28			15022	15040	32			23553	23581	16
	29014	29081	38			26773	26826	16			26699	28254	32			26773	26826	26			22825	22902	31			26575	26603	16
	64	21549	37			24015	24026	16			25635	26717	31			9542	9573	26			27794	29172	30			17409	17423	16
	29330	29347	37			5055	22009	15			27794	29172	30			26575	26603	26			28362	28427	30			510	522	16
	8835	19000	36			24015	24027	15			2544	29062	29			29330	29347	26			27264	27290	29			22831	22902	15
	22825	22902	36			27555	27646	14			15424	28587	29			14060	14140	25			688	701	29			29330	29347	15
	25518	25531	36			28899	28934	14			25758	29136	29			4531	4547	25			29011	29064	28			24015	24029	15
	66	27383	33			24015	24028	14			26940	26975	29			24015	24027	23			26782	26828	28			688	701	15
	2048	17825	33			24129	24142	14			9261	22439	28			14319	21371	22			26782	26819	28			69	28262	14
	26777	26829	32			14210	14220	14			17135	28265	28			4531	4556	22			27191	27222	27			75	12973	14
	7363	25409	31			28341	29015	13			26574	26603	28			72	27761	21			510	522	27			26779	26828	14
	22642	28059	31			14060	14140	13			2544	29451	27			26782	26819	21			28321	29017	26			29310	29342	14
	29728	29776	31			2306	2370	13			26222	29136	26			75	21057	20			28899	28935	26			25648	25672	14
	26575	26603	30			26787	26821	13			2544	28580	25			14579	14627	20			26940	26975	26			868	891	14
	62	28250	29			9542	9573	13			29580	29592	25			24013	24023	20			510	525	26			15022	15040	14
	27794	29172	28			27191	27222	13			507	517	25			24129	24142	19			64	21549	25			12100	19615	13
	29711	29792	28			10653	10673	13			66	27383	24			22831	22902	18			4531	4556	25			29687	29804	13
	27264	27290	28			62	28250	12			9611	21714	24			14577	14609	18			5810	5824	25			29011	29064	13
	64	28253	27			64	27881	12			2544	13236	24			27191	27222	18			17409	17423	25			27191	27222	13
	29711	29790	27			64	21549	12			10059	19997	24			15023	15040	18			24015	24029	25			23553	23568	13
	28526	28576	27			26782	26828	12			28341	29015	24			24012	24026	18			29711	29790	24			10662	10673	13
	688	701	27			26777	26819	12			26773	26826	24			25518	25531	18			23542	23582	24			72	27761	12
	10824	26885	26			23593	23628	12			29326	29342	24			5055	22009	17			24012	24026	24			23523	23570	12
	26773	26826	26			29310	29342	12			510	525	24			70	10639	17			3005	21371	23			26787	26821	12
	3136	23385	25			17409	17423	12			2544	26799	23			27794	29172	17			27795	29172	23			26575	26605	12
	15022	15040	25			24015	24029	12			2048	17825	23			23523	23570	17			4531	4547	23			6654	6683	12
	24011	24026	25			27801	29163	11			16028	23325	23			24011	24026	17			24011	24026	23			4532	4547	12
	26782	26819	24			28526	28576	11			23593	23628	23			24128	24140	17			14210	14220	23			28691	28706	12
	26787	26821	24			14579	14627	11			24129	24142	23			10653	10673	16			62	28250	22			75	21057	11
	2544	28311	23			4531	4556	11			62	28250	22			510	525	16			9542	9573	22			27791	29171	11
	70	10639	23			510	525	11			11109	29592	22			23571	23582	16			29738	29760	22			18351	18391	11
	7246	12582	23			4532	4547	11			2544	13011	22			14210	14220	16			684	694	22			26940	26975	11
	27795	29172	23			5810	5824	11			26787	26821	22			68	22404	15			29711	29792	21			23561	23583	11
	25635	26717	23			3543	3554	11			27264	27290	22			28362	28427	15			26782	26820	21			24012	24026	11
	13677	26885	22			24129	24140	11			22273	28506	21			26782	26828	15			24129	24142	21			25647	25659	11
	27081	28796	22			71	22501	10			26575	26603	21			28899	28934	15			3543	3554	21			513	523	11
	26779	26828	22			69	4579	10			7363	29140	20			26575	26605	15			28341	29015	20			64	21549	10
	28899	28935	22			27795	29172	10			3136	23385	20			23561	23583	15			23553	23568	20			27795	29172	10
	9542	9573	22			28319	29122	10			13305	28587	20			27607	27623	15			29572	29585	20			14097	15263	10
	24015	24029	22			26777	26829	10			18181	28823	20			510	522	15			24015	24026	20			26777	26829	10
	29572	29585	22			14577	14609	10			22825	22902	20			515	526	15			64	27881	19			28899	28935	10
	17777	27779	21			26787	26819	10			22494	22531	20			66	27383	14			68	24776	19			14577	14609	10
	28899	28934	21			4532	4556	10			26782	26819	20			2676	12445	14			26572	26603	19			11269	11300	10
	23553	23568	21			23553	23568	10			28899	28935	20			2306	2370	14			4532	4556	19			5810	5824	10
	11109	29592	20			24011	24026	10			27191	27222	20			29011	29064	14			515	526	19			672	685	10
	2306	2370	20			515	526	10			24015	24028	20			868	891	14			68	22404	18			29572	29585	10
	4531	4547	20			684	694	10			17777	27779	19			4532	4547	14			14579	14627	18			3543	3554	10
	25644	25659	20			18739	18749	10			2544	10682	19			23553	23568	14			11269	11300	18			24015	24026	10
	13481	29265	19			26563	26573	10			26782	26828	19			27555	27646	13			25648	25674	18			24129	24140	10
	4532	4547	19			66	27383	9			15022	15040	19			26777	26829	13			28406	28425	18			25432	25624	9
	2334	27565	18			27795	29181	9			2048	29144	18			26572	26603	13			27192	27225	17			10164	10180	9
	9261	22439	18			27791	29171	9			2544	24234	18			18353	18378	13			431	463	17			25644	25660	9
	15424	28587	18			26782	26820	9			8404	17364	18			12134	12153	13			10653	10673	17			24129	24142	9
	2547	10947	18			26782	26819	9			688	701	18			5810	5824	13			29326	29342	17			684	694	9
	510	525	18			28904	28934	9			2544	26890	17			684	694	13			4532	4547	17			14210	14220	9
	5810	5824	18			18353	18378	9			717	12815	17			27795	29172	12			25644	25659	17			5055	22009	8
	24013	24023	18			27599	27623	9			18973	29044	17			29711	29790	12			24128	24140	17			27794	29172	8
	16028	23325	17			29326	29342	9			19278	28281	17			29016	29093	12			24129	24140	17			28362	28431	8
	20434	24470	17			4533	4547	9			21386	29274	17			26779	26828	12			27795	29181	16			26782	26828	8
	21686	25507	17			29572	29585	9			28362	28427	17			4532	4556	12			14577	14609	16			1280	1324	8
	27384	29470	17			29737	29750	9			4531	4556	17			23568	23580	12			28402	28414	16			431	463	8
	17409	17423	17			68	24776	8			24015	24029	17			24129	24140	12			28319	29122	15			18354	18378	8
	2544	29451	16			2676	12445	8			29572	29585	17			18658	18668	12			22831	22902	15			14576	14598	8
	71	22501	16			27387	29472	8			6642	29414	16			26563	26573	12			2306	2370	15			12135	12153	8
	9994	19819	16			28362	28427	8			75	21057	16			27248	27307	11			23523	23570	15			23184	23200	8
	10352	15649	16			26779	26828	8			8689	25457	16			23542	23582	11			27564	27580	15			29307	29323	8
	29011	29064	16			27578	27623	8			2544	17363	16			26782	26820	11			24126	24140	15			515	526	8
	26782	26820	16			18351	18391	8			17127	28331	16			27607	27641	11			66	27383	14			18372	18382	8
	27265	27290	16			23553	23581	8			12100	19615	16			11269	11300	11			75	12973	14			18658	18668	8
	24012	24026	16			27266	27293	8			29711	29792	16			25504	25533	11			1112	7518	14			64	27881	7
	72	26505	15			25648	25674	8			23555	23582	16			25648	25672	11			27555	27646	14			66	27383	7
	2544	13236	15			4531	4547	8			24011	24026	16			24126	24140	11			26777	26819	14			27795	29163	7
	8404	17364	15			24011	24027	8			24012	24026	16			10653	10666	11			26787	26821	14			29016	29093	7
	2544	10682	15			510	522	8			24129	24140	16			24014	24025	11			26575	26605	14			14579	14627	7
	10352	14209	15			6654	29493	7			64	28253	15			18372	18382	11			29327	29352	14			25504	25533	7
	3025	5810	15			73	15807	7			2544	29670	15			64	21549	10			23561	23583	14			11487	11509	7
	26699	28254	15			71	14371	7			2544	29349	15			10605	24896	10			4197	4215	14			13498	13519	7
	27793	29163	15			8527	19563	7			2544	28332	15			27793	29163	10			2238	2252	14			12134	12153	7
	28341	29015	15			22642	28059	7			69	15776	15			28319	29122	10			24015	24027	14			23552	23569	7
	27191	27222	15			27795	29175	7			24088	28691	15			28321	29017	10			26819	26829	14			25644	25659	7
	27555	27578	15			27802	29172	7			7339	8739	15			28526	28576	10			27784	29190	13			2238	2252	7
	23561	23583	15			29711	29790	7			26779	26828	15			28899	28935	10			28319	29083	13			23586	23600	7
	29326	29342	15			29016	29081	7			510	522	15			26787	26821	10			14060	14140	13			24013	24025	7
	23571	23582	15			26787	26831	7			2544	18519	14			26935	26968	10			29172	29190	13			29580	29592	7
	24015	24026	15			26785	26821	7			18181	27888	14			431	463	10			25532	25549	13			24013	24023	7
	68	24776	14			23550	23582	7			1223	9863	14			29310	29342	10			24018	24028	13			1856	28251	6
	6642	29414	14			11271	11296	7			18827	25519	14			18353	18382	10			1081	29399	12			71	14371	6
	15126	29523	14			11483	11506	7			7246	12582	14			17345	17364	10			72	26505	12			27792	29191	6
	10807	22303	14			27555	27578	7			21686	25507	14			29326	29342	10			2676	12445	12			27802	29172	6
	17135	28265	14			23562	23580	7			29011	29064	14			17409	17423	10			28408	29015	12			28408	29015	6
	18181	28823	14			23184	23200	7			28899	28934	14			672	685	10			29711	29794	12			27555	27646	6
	10059	19997	14			29574	29588	7			29069	29088	14			29572	29585	10			28362	28431	12			28360	28426	6
	27387	29471	14			672	685	7			61	27378	13			21172	21184	10			28899	28934	12			28362	28427	6
	28362	28415	14			23571	23582	7			2544	29409	13			24015	24026	10			26787	26813	12			29711	29776	6
	26782	26828	14			513	523	7			2544	28801	13			10936	10946	10			28405	28425	12			28525	28574	6
	29310	29342	14			18658	18668	7			5565	19687	13			15197	15207	10			29327	29345	12			25518	25556	6
	4531	4556	14			26819	26829	7			3049	17080	13			68	24776	9			15023	15040	12			25642	25671	6
	4533	4547	14			64	28253	6			8438	17821	13			68	22403	9			28690	28706	12			4531	4556	6
	24129	24142	14			4484	27661	6			21386	29535	13			64	5784	9			24013	24025	12			27266	27289	6
	515	526	14			68	22502	6			21386	27849	13			27802	29172	9			24014	24025	12			10653	10673	6
	24014	24025	14			10605	24896	6			7364	10849	13			27559	27643	9			29163	29174	12			11392	11409	6
	24129	24140	14			75	12973	6			27803	29175	13			27553	27621	9			24013	24023	12			29326	29342	6
	71	27760	13			21382	24437	6			28319	29122	13			29016	29081	9			66	28268	11			510	525	6
	68	22404	13			27386	29477	6			14060	14140	13			11482	11519	9			71	22501	11			10653	10668	6
	1322	16845	13			27796	29175	6			29016	29093	13			17064	17095	9			64	5784	11			25423	25437	6
	19645	29041	13			28321	29017	6			28526	28576	13			27264	27290	9			71	2793	11			23568	23580	6
	27791	29171	13			28338	29014	6			27188	27225	13			11271	11296	9			27793	29163	11			23571	23582	6
	27802	29172	13			29711	29792	6			26575	26605	13			18968	18990	9			27802	29172	11			24014	24025	6
	28321	29017	13			29712	29790	6			29307	29323	13			4197	4215	9			29016	29093	11			10594	10604	6
	27555	27646	13			29016	29093	6			4532	4547	13			29307	29323	9			28362	28415	11			64	28253	5
	14060	14140	13			28362	28415	6			17409	17423	13			313	328	9			26529	26573	11			62	28250	5
	23523	23570	13			26780	26821	6			25421	25433	13			10662	10673	9			23593	23628	11			77	25393	5
	26572	26603	13			23542	23582	6			8841	28818	12			25520	25531	9			26784	26818	11			70	22558	5
	27266	27293	13			27188	27225	6			12647	26708	12			64	27881	8			23550	23583	11			71	22501	5
	25648	25674	13			28899	28935	6			18181	29458	12			72	26505	8			23550	23582	11			84	21562	5
	510	522	13			27266	27300	6			9021	19999	12			71	22501	8			25504	25533	11			73	15807	5
	29580	29592	13			425	458	6			5526	16127	12			75	12973	8			27266	27293	11			66	13729	5
	2544	26890	12			431	463	6			70	10639	12			16557	17033	8			23553	23577	11			68	8114	5
	2544	26799	12			6654	6683	6			12645	22117	12			517	683	8			26156	26179	11			27386	29477	5
	8689	25457	12			25504	25533	6			19645	29041	12			3531	3580	8			14576	14598	11			27794	29175	5
	21386	27849	12			29328	29352	6			20693	29272	12			3531	3578	8			28691	28706	11			28319	29081	5
	8676	14547	12			29013	29036	6			18181	25322	12			425	458	8			23568	23580	11			28321	29017	5
	25758	29136	12			14576	14598	6			10352	15649	12			25502	25533	8			29580	29592	11			28341	29015	5
	27795	29175	12			29327	29345	6			10352	15337	12			4441	4469	8			24018	24029	11			20898	21366	5
	3419	4006	12			17409	17425	6			10352	14209	12			26790	26811	8			28416	28427	11			28467	28853	5
	27553	27621	12			25644	25660	6			25136	28918	12			18968	18987	8			28321	29123	10			510	694	5
	14579	14627	12			23182	23197	6			21384	24707	12			27564	27580	8			28336	29014	10			28362	28415	5
	12194	12241	12			24012	24026	6			7829	10787	12			11486	11499	8			28362	29015	10			27576	27628	5
	23542	23582	12			24126	24140	6			12855	15457	12			24013	24025	8			28525	28574	10			26529	26574	5
	29307	29323	12			22285	22298	6			27795	29172	12			513	523	8			27579	27623	10			26785	26830	5
	23182	23197	12			1000	1011	6			26777	26829	12			6654	29493	7			26783	26818	10			23542	23582	5
	23561	23572	12			4581	4592	6			12194	12241	12			69	4579	7			29310	29342	10			26782	26821	5
	26563	26573	12			28416	28427	6			25642	25671	12			27386	29477	7			6656	6683	10			5097	5135	5
	69	29153	11			3546	3556	6			29736	29759	12			27791	29171	7			25648	25672	10			26782	26820	5
	2544	27560	11			10936	10946	6			1000	1011	12			28407	29015	7			4533	4556	10			26782	26819	5
	2547	18972	11			23628	23638	6			24014	24025	12			6025	6523	7			12130	12150	10			425	458	5
	75	12973	11			71	27760	5			24015	24026	12			25432	25624	7			18280	18300	10			26935	26968	5
	16298	28655	11			72	26505	5			684	694	12			2807	2970	7			28879	28896	10			6654	6686	5
	19269	29420	11			2445	28813	5			2544	28923	11			29711	29792	7			24011	24027	10			4525	4556	5
	19205	27901	11			6654	29342	5			3176	28639	11			28362	28431	7			29307	29323	10			26782	26811	5
	12100	19615	11			68	22404	5			2544	27560	11			20275	20338	7			672	685	10			19505	19531	5
	20692	27901	11			68	22403	5			2544	26853	11			28362	28415	7			315	327	10			18353	18378	5
	21386	28388	11			70	19111	5			2544	18962	11			28525	28574	7			23571	23582	10			29327	29352	5
	26490	27794	11			64	5784	5			2547	18851	11			11487	11524	7			28695	28706	10			26156	26179	5
	2087	3292	11			27384	29470	5			12647	28685	11			26784	26818	7			18739	18749	10			17345	17364	5
	28319	29122	11			27387	29473	5			2544	16949	11			27192	27225	7			69	29153	9			4538	4556	5
	29687	29804	11			27796	29181	5			16263	29189	11			6654	6683	7			64	28253	9			28712	28730	5
	22831	22902	11			27797	29175	5			10352	22705	11			25642	25671	7			68	22502	9			17409	17425	5
	26935	26968	11			27798	29174	5			2544	14318	11			4531	4558	7			65	22496	9			24904	24920	5
	6654	6683	11			27803	29175	5			19205	27901	11			11273	11299	7			8527	19563	9			28419	28434	5
	25642	25671	11			20898	21366	5			459	8070	11			11483	11506	7			27803	29175	9			29139	29154	5
	10653	10673	11			29691	29812	5			2544	9961	11			28405	28425	7			521	688	9			23581	23595	5
	12135	12153	11			27555	27624	5			24939	28985	11			23470	23489	7			28360	28426	9			24126	24140	5
	23583	23597	11			28362	28431	5			1159	4522	11			28406	28425	7			28665	28728	9			29574	29588	5
	23568	23580	11			27553	27621	5			21386	24442	11			12135	12153	7			26780	26830	9			10035	10048	5
	14210	14220	11			26773	26829	5			3025	5810	11			17409	17425	7			19967	20013	9			18660	18673	5
	61	27378	10			23550	23583	5			24761	26660	11			2152	2167	7			27578	27623	9			24015	24027	5
	2544	29062	10			26781	26814	5			27802	29172	11			23188	23202	7			29307	29341	9			18740	18751	5
	2544	27934	10			26935	26968	5			27801	29163	11			28452	28466	7			26781	26814	9			25520	25531	5
	2544	24234	10			11269	11300	5			10534	11295	11			2416	2428	7			26935	26968	9			29163	29174	5
	6987	28403	10			17064	17095	5			29016	29081	11			29580	29592	7			11483	11506	9			3667	3677	5
	3490	23593	10			26572	26603	5			431	463	11			3543	3554	7			13498	13519	9			24018	24028	5
	2544	18300	10			25642	25671	5			29310	29342	11			21982	21993	7			29069	29088	9			3757	29342	4
	10352	24748	10			10501	10528	5			9542	9573	11			3546	3556	7			28712	28730	9			6532	29447	4
	71	14371	10			8585	8611	5			28405	28425	11			16789	16799	7			4533	4547	9			6654	29342	4
	22273	28506	10			11486	11512	5			29327	29345	11			62	28250	6			25448	25462	9			21570	27807	4
	64	5784	10			19505	19531	5			4531	4547	11			65	22496	6			29329	29342	9			64	5784	4
	2334	7624	10			26787	26813	5			24128	24140	11			74	8144	6			25519	25531	9			21382	24437	4
	13446	18707	10			27265	27290	5			28695	28706	11			27387	29471	6			10662	10673	9			27382	29477	4
	24088	28691	10			29327	29352	5			762	29096	10			27794	29191	6			18650	18661	9			27381	29475	4
	26222	29136	10			25648	25672	5			76	28267	10			27795	29181	6			23417	23428	9			27384	29470	4
	12855	15457	10			868	891	5			71	27760	10			27795	29175	6			513	523	9			27387	29472	4
	27112	29338	10			5487	5509	5			2547	28803	10			27798	29174	6			18372	18382	9			27286	29347	4
	4857	6404	10			23561	23583	5			2544	27900	10			27801	29163	6			27569	27579	9			27784	29230	4
	27795	29181	10			29069	29087	5			68	22404	10			28341	29015	6			28246	28256	9			27795	29175	4
	26488	27792	10			23552	23569	5			2544	24223	10			28496	28679	6			62	28251	8			27801	29163	4
	14097	15263	10			10651	10667	5			8438	29670	10			12756	12830	6			71	27760	8			28319	29083	4
	26780	26830	10			28691	28706	5			8429	29327	10			26767	26830	6			5055	22009	8			28362	29015	4
	26787	26830	10			10653	10666	5			2544	23199	10			26773	26829	6			66	13729	8			16557	17033	4
	29728	29766	10			23468	23481	5			10272	27957	10			14576	14627	6			69	4579	8			4492	4586	4
	27188	27225	10			24013	24025	5			12647	29657	10			29310	29352	6			27384	29470	8			29711	29792	4
	26785	26821	10			24128	24140	5			2544	18795	10			18351	18391	6			27382	29467	8			29406	29480	4
	26783	26818	10			27680	27692	5			12647	28331	10			11487	11523	6			27387	29471	8			22834	22899	4
	14577	14609	10			10662	10673	5			1322	16845	10			3544	3578	6			27791	29171	8			29016	29081	4
	15023	15040	10			18650	18661	5			2544	17745	10			6654	6686	6			27801	29163	8			26773	26829	4
	28452	28466	10			28691	28702	5			2544	15725	10			12135	12167	6			28407	29015	8			26780	26830	4
	24128	24140	10			28695	28706	5			3792	16608	10			26787	26819	6			29687	29804	8			29728	29776	4
	684	694	10			18372	18382	5			2544	14584	10			25423	25454	6			27559	27643	8			24382	24428	4
	2544	29349	9			24018	24028	5			18181	28547	10			25648	25674	6			29712	29790	8			29310	29352	4
	2544	28801	9			1146	29352	4			9994	19819	10			29310	29336	6			29016	29081	8			10353	10390	4
	3176	28639	9			54	28245	4			2544	12081	10			29021	29046	6			28515	28573	8			11487	11523	4
	2544	27900	9			67	27484	4			6084	14950	10			869	893	6			26773	26829	8			23431	23467	4
	7363	29140	9			61	27378	4			21073	29151	10			27266	27290	6			26784	26828	8			25498	25534	4
	8922	26022	9			1234	27837	4			2544	10605	10			27269	27292	6			28362	28406	8			26785	26821	4
	13305	28587	9			3075	29309	4			20692	27901	10			11487	11509	6			29310	29352	8			10497	10530	4
	2544	17745	9			69	23364	4			22218	28763	10			425	446	6			11482	11519	8			12134	12167	4
	16342	29326	9			6654	29480	4			15763	21721	10			4531	4552	6			11487	11523	8			12136	12167	4
	12288	24026	9			6867	29474	4			5687	11224	10			18648	18668	6			25498	25533	8			11487	11516	4
	9021	19999	9			70	22558	4			2334	7624	10			18389	18408	6			17064	17095	8			25423	25452	4
	18181	27888	9			65	22496	4			2544	6348	10			29284	29303	6			6654	6683	8			18354	18382	4
	2544	9924	9			11263	29309	4			2544	5039	10			18391	18409	6			26782	26811	8			6656	6683	4
	18827	25519	9			14144	28245	4			27795	29181	10			25532	25549	6			11271	11296	8			29163	29190	4
	15763	21721	9			70	13678	4			27791	29171	10			28879	28896	6			27265	27290	8			4532	4558	4
	26807	29114	9			15761	28871	4			27795	29175	10			667	683	6			868	891	8			11273	11299	4
	27387	29472	9			9570	21662	4			26947	28265	10			24011	24027	6			29013	29036	8			4445	4469	4
	10534	11295	9			894	11250	4			27747	28450	10			28690	28706	6			425	446	8			23553	23577	4
	10448	11116	9			21384	26912	4			10448	11116	10			10163	10178	6			508	523	8			28403	28427	4
	27559	27643	9			2991	5062	4			18827	19209	10			28691	28706	6			23416	23431	8			11483	11506	4
	29712	29792	9			27646	29347	4			27555	27646	10			4533	4547	6			1518	1532	8			25532	25555	4
	26782	26829	9			27805	29174	4			29712	29790	10			17201	17215	6			17201	17215	8			12130	12150	4
	23540	23581	9			28408	29015	4			28360	28426	10			18020	18034	6			6043	6056	8			18389	18408	4
	27180	27218	9			517	683	4			23523	23570	10			25421	25434	6			11486	11499	8			18968	18987	4
	26781	26814	9			27134	27221	4			29310	29352	10			25647	25660	6			11698	11710	8			22283	22302	4
	26787	26819	9			29266	29352	4			29728	29766	10			315	327	6			27568	27579	8			29069	29088	4
	11269	11300	9			12756	12830	4			26572	26603	10			28402	28414	6			70	3815	7			10653	10671	4
	869	893	9			22831	22902	4			23553	23581	10			1000	1011	6			27796	29175	7			17404	17422	4
	26790	26811	9			28665	28728	4			25648	25674	10			18650	18661	6			28407	29083	7			23542	23560	4
	12134	12153	9			28515	28573	4			515	526	10			3667	3677	6			28342	29015	7			25714	25731	4
	27568	27585	9			14574	14626	4			24013	24023	10			68	23851	5			26782	26829	7			27568	27585	4
	28691	28706	9			14576	14627	4			2544	28979	9			67	23849	5			26787	26831	7			667	683	4
	24126	24140	9			23523	23570	4			2544	28372	9			6605	29347	5			23540	23581	7			10651	10667	4
	24013	24025	9			26775	26821	4			2544	27934	9			7218	29478	5			5097	5135	7			27564	27580	4
	3543	3554	9			26784	26828	4			2544	27881	9			70	18940	5			10353	10390	7			28690	28706	4
	29163	29174	9			23540	23581	4			2544	27494	9			5442	18790	5			26785	26821	7			2411	2426	4
	15028	15038	9			5097	5135	4			4647	29136	9			8527	19563	5			25642	25671	7			23182	23197	4
	26819	26829	9			26776	26813	4			4818	28636	9			18356	28498	5			6655	6681	7			23416	23431	4
	1215	29475	8			25498	25533	4			13115	29592	9			15526	23028	5			29240	29265	7			999	1013	4
	70	27673	8			11487	11521	4			7348	23519	9			19021	26006	5			11487	11509	7			13827	13841	4
	2544	24759	8			25627	25660	4			2544	18300	9			9653	16206	5			26793	26813	7			11486	11499	4
	2544	17363	8			27192	27225	4			12288	24026	9			21384	26912	5			18968	18987	7			22846	22859	4
	12647	26708	8			26575	26605	4			18672	28916	9			11380	14164	5			10653	10671	7			10658	10670	4
	2544	16287	8			4527	4556	4			11684	21291	9			27794	29163	5			23470	23488	7			18739	18751	4
	6393	19854	8			18353	18382	4			19645	28681	9			27804	29167	5			29069	29087	7			27566	27578	4
	3792	16608	8			4441	4469	4			20692	28636	9			5982	6565	5			22845	22861	7			23561	23572	4
	3912	16675	8			26545	26573	4			11232	18917	9			18356	18744	5			25644	25660	7			27568	27579	4
	10174	22526	8			27599	27624	4			6987	13993	9			22819	22902	5			29077	29093	7			28416	28427	4
	3617	15178	8			869	893	4			24856	28344	9			19749	19825	5			878	893	7			28691	28702	4
	17127	28331	8			4530	4554	4			2544	5070	9			28140	28196	5			29309	29324	7			28695	28706	4
	2544	13011	8			23553	23577	4			27112	29338	9			29006	29059	5			25706	25718	7			15028	15038	4
	18973	29044	8			28403	28427	4			29711	29790	9			26780	26830	5			23561	23572	7			75	29348	3
	19278	28281	8			4533	4556	4			26782	26820	9			26782	26829	5			28691	28702	7			75	28265	3
	1223	9863	8			25628	25650	4			27192	27225	9			26785	26830	5			3546	3556	7			1389	29341	3
	14721	20570	8			29738	29760	4			27265	27290	9			27579	27623	5			10936	10946	7			1844	29441	3
	5687	11224	8			10653	10674	4			27266	27290	9			26787	26830	5			25517	25527	7			67	27484	3
	69	4579	8			12136	12156	4			23559	23580	9			14932	14974	5			25547	25557	7			1989	29344	3
	21386	25513	8			18280	18300	4			5810	5824	9			26777	26819	5			69	29111	6			1026	28101	3
	11565	13761	8			17345	17364	4			672	685	9			10353	10390	5			825	29339	6			69	27043	3
	24761	26660	8			28406	28425	4			29329	29342	9			27188	27225	5			67	27484	6			3030	29370	3
	27796	29175	8			10653	10671	4			28690	28702	9			14575	14611	5			61	27378	6			6604	29477	3
	28319	29083	8			29172	29190	4			29163	29174	9			23443	23479	5			65	26497	6			6684	29344	3
	3525	3866	8			29324	29342	4			2544	29034	8			26785	26821	5			77	25393	6			65	22496	3
	17576	17752	8			5954	5971	4			65	26497	8			27266	27300	5			6660	29315	6			6810	29215	3
	519	694	8			27679	27696	4			2544	27418	8			23550	23583	5			6605	29093	6			6654	28605	3
	29711	29794	8			10164	10180	4			68	22403	8			18354	18382	5			11082	25777	6			70	18940	3
	28645	28725	8			21634	21650	4			2547	23811	8			26545	26573	5			18356	28498	6			6810	25531	3
	28362	28427	8			27607	27623	4			2544	23394	8			26789	26817	5			68	8114	6			12136	29352	3
	26773	26829	8			28690	28706	4			2544	23188	8			26787	26813	5			69	2688	6			5313	20760	3
	29310	29352	8			23416	23431	4			3604	23202	8			4530	4554	5			27387	29472	6			15286	28902	3
	25498	25533	8			24124	24139	4			2547	18972	8			23553	23577	5			27794	29191	6			70	13678	3
	26575	26605	8			25644	25659	4			12647	28168	8			670	692	5			27798	29174	6			43	12603	3
	11273	11299	8			11486	11500	4			10352	24748	8			12130	12150	5			26488	27792	6			222	12352	3
	4533	4556	8			16539	16553	4			5622	19903	8			26551	26571	5			510	694	6			9570	21662	3
	425	446	8			18501	18515	4			12710	26984	8			29069	29088	5			519	694	6			17544	29342	3
	25532	25549	8			3547	3560	4			14581	28636	8			23542	23560	5			28506	28672	6			3210	14901	3
	26574	26591	8			315	327	4			16298	28655	8			10163	10180	5			4492	4586	6			6631	17530	3
	672	685	8			999	1011	4			17229	29576	8			11392	11409	5			27553	27621	6			18356	28498	3
	10035	10048	8			4580	4592	4			2544	14501	8			27683	27700	5			27556	27624	6			2676	12445	3
	24015	24027	8			21172	21184	4			18601	29575	8			29308	29325	5			27248	27307	6			21736	29358	3
	25519	25531	8			23184	23195	4			2544	12896	8			23184	23200	5			28680	28730	6			15526	23028	3
	28402	28414	8			24014	24025	4			2544	12563	8			13827	13842	5			26778	26826	6			21338	28463	3
	26563	26574	8			27680	27691	4			2547	11944	8			25644	25659	5			3531	3578	6			23067	29072	3
	25547	25557	8			29576	29587	4			12439	21008	8			1518	1532	5			26775	26821	6			5130	9863	3
	69	27043	7			69	29153	3			2547	10947	8			10164	10178	5			6022	6062	6			24998	29326	3
	2544	28202	7			69	29111	3			21386	29550	8			11486	11500	5			18351	18391	6			25581	29115	3
	2544	27034	7			1051	29477	3			2544	9924	8			13827	13841	5			28887	28927	6			26970	29420	3
	5148	29414	7			77	28266	3			2544	9798	8			23581	23595	5			28301	28340	6			27387	29471	3
	68	22502	7			1431	29493	3			21386	28146	8			11695	11708	5			27180	27218	6			27583	29498	3
	5622	26807	7			1431	29175	3			2544	8079	8			18660	18673	5			27188	27225	6			27607	29405	3
	2544	22584	7			67	27760	3			13446	18707	8			21172	21185	5			4525	4556	6			27785	29233	3
	4626	22257	7			67	27298	3			15126	18917	8			23468	23481	5			25423	25454	6			27793	29231	3
	14719	29238	7			2465	29448	3			11721	15393	8			29468	29480	5			28904	28935	6			27785	29193	3
	12710	26984	7			4469	29520	3			13305	16629	8			4581	4592	5			28904	28934	6			27793	29191	3
	3049	17080	7			6656	29525	3			25848	28698	8			10653	10664	5			23540	23568	6			27794	29191	3
	2544	15113	7			6654	29481	3			21386	23763	8			11629	11640	5			26545	26573	6			27795	29181	3
	4704	17000	7			6654	29088	3			11565	13761	8			23561	23572	5			25502	25529	6			27796	29181	3
	16193	28059	7			71	22276	3			27793	29191	8			25645	25656	5			11273	11299	6			27798	29174	3
	2544	14318	7			6632	28730	3			2544	3293	8			28416	28427	5			29748	29774	6			27796	29162	3
	5526	16127	7			9275	28685	3			28321	29017	8			28695	28706	5			18353	18378	6			26886	28161	3
	19645	27225	7			70	18940	3			11208	11840	8			29163	29174	5			869	893	6			28319	29122	3
	2544	9961	7			69	18050	3			28408	29015	8			4205	4215	5			26156	26180	6			28362	29083	3
	2544	9774	7			15142	29454	3			14579	14627	8			17345	17355	5			28403	28427	6			11658	12352	3
	7364	10849	7			66	13729	3			26785	26821	8			24459	24469	5			25532	25555	6			28338	29014	3
	2983	6230	7			645	12632	3			28899	28930	8			25517	25527	5			12135	12153	6			28414	29081	3
	2544	5055	7			11684	21291	3			10653	10673	8			26819	26829	5			18351	18369	6			9554	10220	3
	22083	24593	7			19578	27792	3			15023	15040	8			69	29153	4			18968	18984	6			19149	19806	3
	25955	28364	7			68	8114	3			28879	28896	8			1197	29352	4			24124	24139	6			6045	6515	3
	27793	29191	7			2028	9665	3			29308	29325	8			2787	29480	4			13827	13841	6			28446	28853	3
	27798	29175	7			9653	16206	3			24011	24027	8			1420	25727	4			20406	20420	6			2286	2648	3
	28342	29015	7			344	5621	3			10653	10666	8			4484	27661	4			22284	22298	6			28466	28694	3
	5622	6113	7			69	4105	3			10662	10673	8			68	22502	4			10653	10666	6			17206	17414	3
	12647	12945	7			24679	28257	3			21982	21993	8			68	22489	4			22285	22298	6			510	685	3
	19645	19788	7			74	3371	3			26819	26829	8			71	22276	4			4581	4592	6			519	694	3
	29710	29792	7			71	2793	3			29738	29748	8			84	21562	4			25520	25531	6			28506	28679	3
	29712	29790	7			27382	29477	3			69	29153	7			3177	18695	4			28247	28258	6			521	688	3
	29728	29790	7			27386	29473	3			67	27484	7			71	14371	4			15028	15038	6			28506	28672	3
	28063	28117	7			27382	29467	3			72	26505	7			14144	28245	4			18658	18668	6			10248	10389	3
	27579	27623	7			27785	29193	3			2544	28917	7			5109	18847	4			27681	27691	6			28954	29083	3
	26787	26817	7			27792	29191	3			2544	28290	7			73	13732	4			28466	28476	6			26886	27006	3
	25504	25533	7			27794	29191	3			2544	27956	7			70	13678	4			1310	29475	5			12191	12310	3
	26545	26573	7			27795	29183	3			2544	27441	7			16373	29308	4			69	27043	5			26940	27057	3
	25532	25557	7			27794	29163	3			2544	27034	7			9570	21662	4			6654	29493	5			10455	10562	3
	4532	4556	7			27795	29163	3			6987	28403	7			3210	14901	4			70	19570	5			27191	27292	3
	27266	27290	7			27804	29171	3			2544	23286	7			5444	12813	4			9653	16206	5			28634	28732	3
	868	891	7			27802	29163	3			8438	28546	7			10824	14269	4			22642	28059	5			932	1020	3
	11483	11506	7			22097	23111	3			8438	28001	7			27384	29470	4			6366	10879	5			27556	27641	3
	28405	28425	7			28319	29083	3			9480	28966	7			27796	29181	4			1159	4522	5			27053	27137	3
	28406	28425	7			28336	29082	3			10354	29000	7			27803	29175	4			27381	29475	5			27559	27643	3
	29327	29345	7			28362	29083	3			5055	22009	7			27803	29172	4			27386	29477	5			29712	29792	3
	23552	23569	7			28336	29014	3			2544	18524	7			27805	29174	4			27387	29477	5			11852	11931	3
	10164	10180	7			28408	29083	3			2544	18321	7			27803	29168	4			27383	29472	5			29711	29790	3
	24011	24027	7			28342	29014	3			2770	17247	7			13934	15263	4			27387	29473	5			12217	12290	3
	999	1013	7			28362	29015	3			10605	24896	7			28362	29083	4			27785	29193	5			27556	27624	3
	13827	13840	7			28358	28971	3			8404	22585	7			10960	11183	4			27793	29191	5			27578	27645	3
	25647	25660	7			28407	29015	3			3586	17670	7			516	692	4			27794	29181	5			26767	26830	3
	29329	29342	7			6045	6523	3			2544	15020	7			519	694	4			27795	29175	5			27248	27307	3
	315	327	7			6042	6509	3			17419	28973	7			19637	19768	4			27795	29168	5			25394	25452	3
	10662	10673	7			28408	28690	3			5149	16424	7			29687	29811	4			27795	29163	5			14574	14626	3
	21982	21993	7			25432	25624	3			6395	17336	7			29687	29804	4			28299	29121	5			1843	1894	3
	27568	27579	7			510	694	3			2544	13160	7			29689	29806	4			28408	29083	5			3531	3578	3
	513	523	7			510	685	3			18181	28525	7			22821	22904	4			9212	9448	5			19967	20014	3
	18658	18668	7			22646	22813	3			11940	22039	7			29712	29790	4			517	683	5			25504	25551	3
	24459	24469	7			555	696	3			875	9933	7			23433	23510	4			16275	16355	5			26782	26829	3
	28246	28256	7			19637	19768	3			18180	26898	7			14574	14626	4			28645	28725	5			26787	26830	3
	332	28685	6			27559	27649	3			21386	27889	7			23523	23572	4			28362	28432	5			18880	18921	3
	76	28267	6			932	1020	3			2544	8940	7			4519	4567	4			27555	27624	5			12135	12173	3
	67	27484	6			27559	27643	3			2544	8582	7			19967	20013	4			20275	20340	5			21740	21778	3
	2544	27856	6			29711	29794	3			8676	14547	7			18352	18391	4			22834	22899	5			27184	27222	3
	2544	27418	6			28645	28725	3			11684	17112	7			26784	26823	4			29015	29077	5			12772	12808	3
	3792	27563	6			12751	12826	3			12398	16848	7			10494	10531	4			29728	29790	5			23561	23597	3
	6355	29368	6			28654	28729	3			10351	14682	7			14576	14611	4			26542	26600	5			5100	5135	3
	5834	28822	6			29015	29088	3			24028	28253	7			21539	21572	4			26780	26831	5			26783	26818	3
	6654	29342	6			19045	19113	3			2544	6258	7			23550	23582	4			23430	23480	5			2554	2588	3
	68	22403	6			20297	20363	3			26825	29491	7			4525	4556	4			26787	26828	5			24813	24847	3
	84	21562	6			29711	29776	3			11487	14011	7			25504	25534	4			28690	28730	5			25627	25661	3
	2547	23349	6			26545	26605	3			26807	29114	7			26782	26811	4			18352	18391	5			29307	29341	3
	2544	23188	6			27248	27307	3			27387	29472	7			17067	17095	4			26784	26823	5			10455	10488	3
	10272	27957	6			25463	25519	3			27793	29163	7			25645	25673	4			14575	14611	5			26781	26814	3
	2544	19470	6			28899	28953	3			2087	3292	7			18731	18758	4			12774	12809	5			12769	12801	3
	13115	29592	6			26767	26820	3			2544	3653	7			27266	27293	4			10497	10530	5			18278	18310	3
	2544	18783	6			27555	27606	3			28631	29436	7			11077	11103	4			428	458	5			26787	26819	3
	7348	23519	6			14579	14628	3			2544	3261	7			11486	11512	4			1445	1475	5			3709	3740	3
	12647	28580	6			28525	28574	3			6025	6523	7			14575	14601	4			17067	17095	5			26572	26603	3
	73	15807	6			26778	26826	3			28687	29137	7			17070	17096	4			19505	19531	5			29311	29342	3
	2544	18217	6			3532	3577	3			26767	26820	7			11486	11511	4			23569	23595	5			428	458	3
	2547	17915	6			26779	26823	3			29728	29776	7			29327	29352	4			27269	27292	5			10497	10527	3
	2453	16848	6			27579	27623	3			26783	26818	7			6795	6819	4			28881	28903	5			12137	12167	3
	7883	22232	6			26787	26830	3			27266	27293	7			18354	18378	4			28687	28708	5			16907	16937	3
	5622	19903	6			27555	27598	3			29327	29352	7			18364	18387	4			10160	10180	5			23539	23569	3
	10975	23385	6			25717	25759	3			11483	11506	7			23559	23582	4			29324	29344	5			1516	1545	3
	15243	27478	6			29728	29770	3			27555	27578	7			26156	26179	4			18351	18370	5			4527	4556	3
	17413	29594	6			14866	14905	3			14576	14598	7			23309	23331	4			23387	23405	5			18729	18758	3
	14450	25337	6			26780	26818	3			23416	23431	7			10160	10180	4			23542	23560	5			4441	4469	3
	18672	28916	6			29728	29766	3			29323	29338	7			18280	18300	4			23562	23580	5			27266	27293	3
	1957	12080	6			10353	10390	3			13827	13841	7			23547	23567	4			25632	25650	5			8585	8611	3
	2544	12081	6			12137	12173	3			24015	24027	7			28691	28711	4			10163	10180	5			11077	11103	3
	2547	11944	6			23561	23597	3			28402	28414	7			15022	15041	4			26574	26591	5			11486	11512	3
	1159	10326	6			23594	23630	3			23571	23582	7			22283	22302	4			27568	27585	5			25646	25672	3
	17290	25456	6			10494	10529	3			27568	27579	7			25628	25647	4			27679	27696	5			25648	25674	3
	21073	29151	6			26569	26604	3			18739	18749	7			18278	18296	4			29308	29325	5			26787	26813	3
	9714	17776	6			27186	27221	3			26563	26573	7			18360	18378	4			2413	2429	5			29748	29774	3
	459	8070	6			27759	27794	3			332	28685	6			23470	23488	4			10164	10180	5			11271	11296	3
	2684	9843	6			26785	26819	3			1054	29359	6			28300	28318	4			509	524	5			14576	14601	3
	21386	28261	6			18278	18310	3			1139	29167	6			10812	10829	4			11629	11644	5			25532	25557	3
	14356	20920	6			28899	28930	3			69	27043	6			2152	2168	4			23182	23197	5			27265	27290	3
	591	6361	6			12137	12167	3			2544	29138	6			10651	10667	4			28419	28434	5			29311	29336	3
	17777	23475	6			428	457	3			2544	28907	6			18497	18513	4			999	1013	5			29761	29786	3
	10352	15952	6			24194	24223	3			2544	28486	6			25644	25660	4			29069	29083	5			869	893	3
	2544	8028	6			26545	26574	3			2867	28805	6			10653	10668	4			682	694	5			4568	4592	3
	21386	26348	6			8584	8612	3			2544	27966	6			2238	2252	4			29478	29490	5			25532	25556	3
	68	4017	6			11975	12003	3			2544	27042	6			10653	10667	4			1000	1011	5			27593	27617	3
	15126	18917	6			23540	23568	3			2334	26722	6			14594	14608	4			16790	16801	5			28337	28361	3
	1221	4327	6			4529	4556	3			2544	25638	6			29574	29588	4			26563	26574	5			4533	4556	3
	7829	10787	6			4531	4558	3			2544	25610	6			29760	29774	4			868	878	5			22939	22962	3
	15319	17979	6			28702	28729	3			2544	25569	6			23475	23488	4			11700	11710	5			28406	28429	3
	27382	29467	6			4532	4558	3			2544	25547	6			999	1011	4			26563	26573	5			29013	29036	3
	25638	27389	6			11273	11299	3			6588	29575	6			4580	4592	4			28602	28612	5			18968	18990	3
	27794	29191	6			11276	11302	3			4626	27564	6			5897	5909	4			1012	29525	4			29070	29092	3
	27796	29181	6			22845	22871	3			84	21562	6			10658	10670	4			76	28277	4			425	446	3
	27797	29175	6			26925	26951	3			3601	24798	6			11698	11710	4			1478	29342	4			4537	4558	3
	27798	29174	6			29310	29336	3			9985	28914	6			23538	23550	4			976	28705	4			11276	11297	3
	27801	29163	6			11277	11302	3			2544	21156	6			25647	25659	4			70	27673	4			26790	26811	3
	2544	3293	6			11486	11511	3			2547	19997	6			10758	10769	4			1476	28963	4			18648	18668	3
	16721	17446	6			6795	6819	3			2544	19881	6			15197	15208	4			1008	25695	4			28405	28425	3
	28407	29015	6			18354	18378	3			8922	26022	6			23417	23428	4			6605	29344	4			4519	4538	3
	28408	28898	6			22848	22872	3			11088	28072	6			25661	25672	4			6610	29188	4			12137	12156	3
	6820	7275	6			27266	27290	3			2544	19484	6			25707	25718	4			6765	29309	4			16259	16278	3
	21386	21627	6			29070	29094	3			12647	29527	6			26948	26959	4			68	22489	4			16483	16502	3
	521	688	6			5097	5120	3			11139	27796	6			27680	27691	4			71	22276	4			27681	27700	3
	28506	28672	6			6042	6065	3			12647	28580	6			28691	28702	4			68	21082	4			28406	28425	3
	28518	28605	6			25627	25650	3			12647	28461	6			29082	29093	4			68	19356	4			23470	23488	3
	28526	28605	6			670	692	3			3586	18906	6			29576	29587	4			5571	23183	4			24014	24032	3
	28362	28431	6			11487	11509	3			13730	28634	6			2553	2563	4			75	16332	4			29327	29345	3
	27555	27617	6			26790	26811	3			2544	17396	6			11630	11640	4			6618	21795	4			4447	4464	3
	26777	26819	6			29469	29490	3			13807	28614	6			15028	15038	4			71	14371	4			10163	10180	3
	18351	18391	6			673	693	3			14720	29414	6			19346	19356	4			5442	18790	4			10530	10547	3
	25419	25459	6			3555	3575	3			7883	22232	6			21980	21990	4			66	12043	4			11078	11095	3
	14576	14611	6			12130	12150	3			2544	16848	6			25547	25557	4			2028	9665	4			15023	15040	3
	26785	26819	6			18648	18668	3			11479	25609	6			25650	25660	4			3170	10198	4			18351	18368	3
	425	458	6			28405	28425	3			12647	26155	6			25703	25713	4			21384	26912	4			24014	24031	3
	28904	28935	6			29025	29045	3			3604	16952	6			825	29339	3			68	4017	4			26574	26591	3
	26789	26817	6			12134	12153	3			16299	29446	6			338	28592	3			27378	29476	4			4101	4117	3
	19505	19531	6			17751	17770	3			16342	29326	6			64	28253	3			27785	29194	4			10531	10547	3
	26787	26813	6			4197	4215	3			16658	29189	6			1104	29037	3			27785	29192	4			18394	18410	3
	25648	25672	6			12135	12153	3			16298	28817	6			1863	29470	3			27795	29183	4			13212	13227	3
	25627	25650	6			18351	18369	3			10975	23385	6			1854	29342	3			1854	3035	4			18025	18040	3
	4195	4214	6			18391	18409	3			17528	29409	6			2465	29448	3			18647	19576	4			24011	24026	3
	29069	29088	6			28712	28730	3			591	12445	6			1989	28142	3			71	912	4			28679	28694	3
	23542	23560	6			4197	4214	3			2544	13982	6			1788	27937	3			28316	29126	4			4533	4547	3
	28712	28730	6			10656	10673	3			7364	18671	6			69	18050	3			6025	6523	4			10035	10049	3
	29069	29087	6			11078	11095	3			1957	12080	6			11364	27804	3			3525	3866	4			11486	11500	3
	27679	27696	6			11392	11409	3			2544	12601	6			68	15061	3			28496	28730	4			14594	14608	3
	23184	23200	6			15023	15040	3			3617	12330	6			5070	19672	3			28465	28692	4			17201	17215	3
	10653	10668	6			25532	25549	3			14666	23111	6			62	13668	3			28507	28700	4			23579	23593	3
	18025	18040	6			667	683	3			10156	18524	6			15761	28871	3			28494	28670	4			24129	24143	3
	18972	18987	6			1289	1305	3			4857	12983	6			4434	16523	3			527	697	4			25532	25546	3
	24129	24143	6			22845	22861	3			21386	29144	6			74	11838	3			555	722	4			25648	25662	3
	19076	19089	6			27564	27580	3			2544	10189	6			13363	24351	3			29323	29442	4			19076	19089	3
	28416	28427	6			29307	29323	3			19645	27225	6			19349	29491	3			29689	29806	4			21172	21185	3
	29576	29587	6			878	893	3			3037	10277	6			20225	29489	3			29712	29792	4			23442	23455	3
	10936	10946	6			4200	4215	3			2544	9774	6			12036	20203	3			28654	28729	4			25647	25660	3
	11630	11640	6			10653	10668	3			2684	9843	6			15853	23230	3			19045	19113	4			315	327	3
	18019	18029	6			29323	29338	3			21197	28254	6			15305	22668	3			20275	20339	4			432	444	3
	18372	18382	6			2238	2252	3			12647	19342	6			6159	13304	3			18586	18649	4			511	523	3
	25650	25660	6			10513	10527	3			11583	17847	6			21570	27807	3			29729	29792	4			2416	2428	3
	62	28251	5			24129	24143	3			21386	27481	6			22642	28059	3			26767	26820	4			10662	10674	3
	1362	29324	5			27205	27219	3			14721	20570	6			15260	19069	3			14576	14627	4			18370	18382	3
	72	27675	5			5895	5908	3			9984	15348	6			70	3815	3			27556	27606	4			24128	24140	3
	2048	29144	5			13827	13840	3			21386	25513	6			23034	26775	3			3531	3580	4			25421	25433	3
	2544	29264	5			15323	15336	3			24807	28685	6			24772	27740	3			5095	5144	4			28690	28702	3
	2933	29445	5			17205	17218	3			10351	14209	6			71	2793	3			23523	23572	4			9422	9433	3
	2544	28917	5			23310	23323	3			25777	29534	6			18563	21104	3			25504	25551	4			18386	18397	3
	3088	29340	5			25421	25434	3			21386	24909	6			5150	7586	3			26068	26115	4			18650	18661	3
	2544	28580	5			10814	10826	3			19646	23024	6			27381	29475	3			26773	26819	4			18972	18983	3
	2544	28545	5			11698	11710	3			25786	28940	6			27581	29504	3			26785	26831	4			20600	20611	3
	2544	28531	5			29070	29082	3			2544	4650	6			4438	6031	3			1280	1324	4			26559	26570	3
	2544	28290	5			29580	29592	3			26630	28729	6			27784	29190	3			26779	26823	4			27680	27691	3
	2547	26284	5			18659	18670	3			27382	29467	6			27793	29191	3			26787	26830	4			28247	28258	3
	6654	29480	5			18662	18673	3			21614	23410	6			27800	29189	3			27183	27225	4			28270	28281	3
	6810	29475	5			18740	18751	3			15194	16971	6			27794	29181	3			26780	26821	4			2553	2563	3
	2544	25128	5			21982	21993	3			27795	29182	6			27797	29181	3			29179	29219	4			6513	6523	3
	71	22276	5			25704	25715	3			7146	8021	6			27797	29175	3			25725	25764	4			10502	10512	3
	6479	28541	5			27568	27579	3			2544	3159	6			27795	29168	3			11484	11522	4			11700	11710	3
	2544	23578	5			28247	28258	3			10352	10572	6			27796	29162	3			29193	29231	4			12098	12108	3
	2544	22571	5			29163	29174	3			10352	10571	6			27807	29167	3			29728	29766	4			12186	12196	3
	8841	28818	5			514	524	3			28171	28354	6			27804	29159	3			18353	18390	4			17345	17355	3
	70	19570	5			11700	11710	3			27559	27643	6			26488	27792	3			10353	10389	4			23450	23460	3
	9985	28914	5			15028	15038	3			27555	27624	6			26490	27794	3			23431	23467	4			23628	23638	3
	2547	19997	5			17345	17355	3			2306	2370	6			28299	29121	3			27554	27590	4			25703	25713	3
	11658	28580	5			25521	25531	3			29728	29792	6			28324	29122	3			27570	27606	4			28246	28256	3
	1159	18080	5			27569	27579	3			28362	28415	6			28408	29083	3			29287	29323	4			77	29618	2
	12647	28685	5			28602	28612	3			26780	26830	6			28342	29015	3			14576	14611	4			759	29531	2
	12890	28265	5			75	28891	2			28525	28574	6			28407	29069	3			16301	16336	4			732	29323	2
	12914	28253	5			407	28924	2			26782	26829	6			28408	29015	3			23433	23468	4			62	28251	2
	4198	19253	5			875	29347	2			28362	28407	6			6045	6523	3			12772	12806	4			70	28206	2
	2544	17250	5			949	29364	2			5097	5135	6			28465	28896	3			25599	25633	4			1364	29342	2
	3586	17670	5			1272	29491	2			25627	25660	6			12373	12693	3			25627	25661	4			1520	29344	2
	8208	22235	5			72	28285	2			29028	29061	6			28463	28770	3			425	458	4			935	28749	2
	10590	24577	5			76	28267	2			14577	14609	6			23420	23659	3			23547	23580	4			1754	29443	2
	9106	22977	5			62	28251	2			26787	26817	6			9212	9448	3			26785	26817	4			1599	28985	2
	2544	16409	5			1243	29352	2			6654	6683	6			14033	14267	3			26868	26900	4			1314	28617	2
	70	13678	5			1361	29447	2			11273	11299	6			17208	17408	3			1444	1475	4			2276	29477	2
	16787	29414	5			1307	29377	2			29310	29336	6			28525	28722	3			28240	28271	4			2484	29480	2
	2544	15020	5			1431	29344	2			4533	4556	6			26910	27101	3			26787	26817	4			301	27105	2
	10352	22705	5			828	28689	2			12134	12153	6			510	694	3			4527	4556	4			2575	29340	2
	11939	24124	5			1368	29192	2			18389	18408	6			510	685	3			26545	26574	4			2057	28770	2
	2544	14584	5			70	27673	2			25644	25660	6			27134	27292	3			1518	1543	4			41	26714	2
	591	12445	5			72	27675	2			29708	29724	6			21890	21993	3			14576	14601	4			1895	28466	2
	8878	19937	5			1632	29151	2			313	328	6			28064	28167	3			29767	29792	4			2485	28730	2
	2334	12815	5			826	28269	2			28691	28706	6			27659	27761	3			6795	6819	4			68	26266	2
	18181	28547	5			64	27386	2			18020	18034	6			4492	4586	3			18354	18378	4			3349	29081	2
	986	11277	5			65	27382	2			25647	25659	6			932	1020	3			27266	27290	4			1414	27093	2
	1159	11274	5			1232	28464	2			29478	29490	6			29711	29794	3			29328	29352	4			2544	27874	2
	7144	17108	5			1796	28966	2			3543	3554	6			18664	18744	3			8484	8507	4			82	25401	2
	2544	12260	5			69	27043	2			28691	28702	6			28645	28725	3			25627	25650	4			2798	28059	2
	3117	12616	5			1242	28145	2			10936	10946	6			27191	27265	3			27555	27578	4			3668	28503	2
	12645	22117	5			725	27596	2			18658	18668	6			28450	28524	3			11276	11297	4			68	24776	2
	3617	12330	5			58	26462	2			69	29111	5			27555	27624	3			3657	3677	4			4531	29209	2
	2544	11249	5			1428	27720	2			1014	29145	5			20275	20341	3			4534	4554	4			3885	28545	2
	14666	23111	5			69	26289	2			1219	29141	5			28360	28426	3			18883	18903	4			1310	25948	2
	21386	29550	5			2413	28605	2			1489	29104	5			20273	20338	3			23470	23489	4			1311	25718	2
	21386	29535	5			3709	29818	2			70	27673	5			28665	28728	3			26162	26181	4			5487	29379	2
	2544	10605	5			3122	29120	2			459	27682	5			875	936	3			18391	18409	4			67	23849	2
	4521	12578	5			2483	28451	2			2544	28882	5			875	934	3			29291	29309	4			1813	25107	2
	21386	29274	5			3355	29308	2			822	27052	5			20279	20338	3			25645	25662	4			4484	27661	2
	21306	28721	5			2710	28451	2			2544	28545	5			10848	10904	3			28940	28957	4			6043	29067	2
	8355	15268	5			3024	28679	2			2544	28379	5			17278	17333	3			510	526	4			65	22936	2
	18215	24004	5			3678	29019	2			2544	28202	5			28063	28117	3			4101	4117	4			6657	29498	2
	10352	15337	5			78	25395	2			3629	29140	5			27568	27621	3			10651	10667	4			6654	29493	2
	24361	29189	5			78	25393	2			2544	27856	5			26780	26831	3			11584	11600	4			6689	29520	2
	6642	11419	5			3869	29014	2			3177	28255	5			28680	28730	3			16309	16325	4			6645	29456	2
	24201	28812	5			4467	29518	2			2544	27597	5			5095	5144	3			17409	17425	4			6684	29493	2
	23625	27960	5			4636	29178	2			2544	27509	5			29728	29776	3			18394	18410	4			6680	29472	2
	10351	14682	5			4478	29016	2			68	24776	5			19967	20014	3			21670	21686	4			6639	29352	2
	24315	28589	5			4812	29334	2			2544	26840	5			29729	29776	3			313	328	4			6630	29307	2
	2544	6258	5			5024	29309	2			5148	29414	5			27578	27623	3			2152	2167	4			6810	29475	2
	8677	12027	5			70	23927	2			3606	27861	5			1280	1324	3			2411	2426	4			6682	29340	2
	9756	12983	5			4479	27901	2			2544	26778	5			6442	6483	3			4463	4478	4			6660	29315	2
	21386	24442	5			1362	24458	2			2544	25538	5			26780	26821	3			10513	10528	4			2400	24947	2
	21386	24370	5			2660	25721	2			2544	25433	5			29040	29081	3			24015	24030	4			6604	29138	2
	11487	14011	5			6577	29471	2			2669	25493	5			2745	2785	3			27572	27587	4			6911	29342	2
	9104	11274	5			65	22936	2			2544	25350	5			29312	29352	3			29478	29493	4			72	22409	2
	2991	5062	5			6587	29385	2			2544	24759	5			29735	29775	3			3216	3230	4			68	22403	2
	1589	3487	5			6607	29340	2			2544	24581	5			5097	5135	3			11271	11285	4			7015	29342	2
	27792	29191	5			6654	29350	2			6988	28091	5			12624	12662	3			11486	11500	4			5117	27443	2
	27803	29175	5			6654	29331	2			2544	23266	5			21740	21778	3			23188	23202	4			5931	28191	2
	27794	29163	5			6660	29315	2			2544	23124	5			20845	20882	3			24129	24143	4			71	22276	2
	27805	29174	5			6689	29340	2			2544	23029	5			29729	29766	3			25423	25437	4			7309	29468	2
	27800	29167	5			6730	29348	2			2544	22596	5			12772	12808	3			27572	27586	4			7405	29296	2
	27286	28500	5			6604	29120	2			2544	22584	5			23561	23597	3			4202	4215	4			4341	26217	2
	5375	6534	5			6998	29511	2			2544	22376	5			5100	5135	3			20407	20420	4			5564	26704	2
	2544	3261	5			6631	28725	2			9951	29445	5			23593	23628	3			21172	21185	4			76	21061	2
	27747	28450	5			2709	24540	2			2544	19688	5			26783	26818	3			23628	23641	4			8163	28608	2
	26697	27380	5			7015	28792	2			11658	28781	5			23548	23582	3			28408	28421	4			8932	29365	2
	28336	29014	5			54	21580	2			11232	28261	5			26785	26819	3			432	444	4			5122	25547	2
	28362	29015	5			6550	27955	2			2544	19470	5			12770	12803	3			509	521	4			71	20315	2
	21101	21686	5			7053	28403	2			1159	18080	5			16942	16975	3			21172	21184	4			3573	23666	2
	28629	29114	5			8259	29478	2			2544	18663	5			25627	25660	3			25647	25659	4			3896	22696	2
	28687	29137	5			2543	23525	2			2544	18647	5			3546	3578	3			29073	29085	4			9030	27784	2
	26405	26826	5			8347	29144	2			12647	28627	5			11872	11904	3			10653	10664	4			4586	23331	2
	18827	19209	5			3996	24335	2			1780	17588	5			28981	29013	3			11629	11640	4			11486	29620	2
	28407	28694	5			4783	25107	2			12647	28242	5			28899	28930	3			16312	16323	4			4583	22381	2
	510	685	5			71	20315	2			12914	28253	5			415	445	3			18662	18673	4			12093	29787	2
	517	683	5			8970	28599	2			12647	27759	5			3549	3578	3			21982	21993	4			8569	26257	2
	27191	27292	5			70	19570	2			13677	28531	5			4527	4556	3			25661	25672	4			9505	26872	2
	25582	25674	5			5153	24321	2			8438	23188	5			5103	5132	3			27680	27691	4			76	17356	2
	29016	29093	5			67	18941	2			2544	17250	5			11487	11516	3			14901	14911	4			6975	23724	2
	18326	18400	5			9901	28738	2			12642	27280	5			17328	17357	3			17345	17355	4			1113	17541	2
	27555	27624	5			1093	18404	2			14719	29230	5			27192	27221	3			20849	20859	4			6364	22275	2
	28360	28426	5			5293	22395	2			14690	29135	5			29730	29759	3			21980	21990	4			14178	29572	2
	29016	29081	5			4632	21633	2			2544	16845	5			10035	10063	3			27376	27386	4			12914	28253	2
	29728	29792	5			1159	18080	2			11376	25413	5			11893	11921	3			29738	29748	4			12645	27532	2
	20275	20338	5			10704	27385	2			2544	16489	5			16113	16141	3			1050	29480	3			11388	26105	2
	28665	28728	5			82	16351	2			8438	22376	5			26785	26813	3			825	29171	3			71	14661	2
	16543	16603	5			75	16332	2			2544	16409	5			28577	28605	3			43	28258	3			9006	23353	2
	27248	27307	5			12647	28882	2			2544	15969	5			6656	6683	3			69	28282	3			226	14065	2
	3531	3578	5			11190	27418	2			2544	15848	5			19503	19530	3			76	28267	3			15300	29081	2
	28577	28624	5			1335	16968	2			12646	25497	5			22860	22887	3			1286	29447	3			70	13618	2
	26775	26821	5			3794	19327	2			12642	25459	5			11490	11516	3			1294	29373	3			5442	18790	2
	27578	27623	5			69	15576	2			11802	24546	5			16398	16424	3			832	28889	3			8027	21259	2
	17783	17827	5			7692	22845	2			2544	15113	5			27195	27221	3			1423	29480	3			14834	27901	2
	26784	26828	5			68	15061	2			11232	23785	5			14576	14601	3			1303	29342	3			74	12950	2
	27184	27228	5			4460	19057	2			11939	24124	5			17330	17355	3			1361	29342	3			723	13322	2
	26780	26823	5			12710	26984	2			12647	24743	5			11273	11297	3			1362	29342	3			17528	29438	2
	29264	29307	5			14143	28244	2			3617	15178	5			11487	11511	3			1474	29350	3			2400	14253	2
	26780	26821	5			3049	17080	2			5200	16741	5			23558	23582	3			1651	29493	3			74	11838	2
	28887	28927	5			70	13424	2			10807	22303	5			28403	28427	3			69	27762	3			3040	14451	2
	28691	28730	5			16459	29759	2			8878	19937	5			18353	18376	3			1287	28654	3			17475	28847	2
	10353	10389	5			10562	23694	2			7866	18534	5			18650	18673	3			1287	28466	3			18671	29521	2
	25498	25534	5			10094	23039	2			2334	12815	5			22939	22962	3			2733	29324	3			5678	16396	2
	29307	29341	5			2491	15344	2			19269	29420	5			25532	25555	3			3681	29493	3			70	10769	2
	24813	24846	5			364	12563	2			12647	22279	5			25627	25650	3			3833	29478	3			18817	29067	2
	25627	25660	5			12288	24026	2			2544	11930	5			28406	28429	3			78	25395	3			7700	17514	2
	27192	27225	5			16858	28578	2			2544	11855	5			29013	29036	3			68	25383	3			12647	22395	2
	4374	4406	5			12645	24313	2			2547	11382	5			5487	5509	3			4598	29399	3			12646	22267	2
	23550	23582	5			3270	14852	2			2544	11266	5			14576	14598	3			4835	29449	3			11550	20915	2
	26785	26817	5			726	11999	2			18180	26756	5			28881	28903	3			3833	28405	3			2727	12078	2
	26545	26574	5			18044	29055	2			20932	29354	5			670	691	3			68	24365	3			20491	28686	2
	4441	4469	5			187	10899	2			2460	10808	5			10492	10513	3			5535	29442	3			74	8144	2
	23540	23568	5			18932	29480	2			20434	28730	5			27265	27286	3			4484	27661	3			4596	12308	2
	6656	6683	5			1613	12084	2			2544	10809	5			28407	28428	3			6605	29481	3			16454	23987	2
	25629	25656	5			6909	17277	2			4626	12846	5			11274	11294	3			71	22944	3			21384	28817	2
	25648	25675	5			15262	25511	2			21386	29572	5			13497	13517	3			6654	29480	3			22485	29647	2
	4443	4469	5			2334	12563	2			8438	16610	5			18401	18421	3			6606	29353	3			76	6944	2
	25504	25530	5			18356	28498	2			12645	20797	5			28408	28428	3			6632	29342	3			16765	23570	2
	11271	11296	5			9829	19957	2			21386	29518	5			18351	18370	3			6654	29344	3			86	6609	2
	27599	27624	5			1285	11147	2			4521	12578	5			28726	28745	3			6654	29342	3			22598	28820	2
	18354	18378	5			18705	28424	2			2544	10237	5			10653	10671	3			68	22403	3			3018	8993	2
	28403	28427	5			51	9323	2			2544	10158	5			18394	18412	3			74	22381	3			15763	21721	2
	29736	29759	5			4411	13385	2			18827	26341	5			19344	19362	3			84	21562	3			14741	20404	2
	28881	28903	5			86	8934	2			10948	18419	5			23523	23541	3			8672	28316	3			21384	26912	2
	11392	11409	5			70	8878	2			21386	28500	5			25631	25649	3			72	15779	3			22642	28059	2
	667	683	5			69	8749	2			11204	18315	5			28712	28730	3			12798	27399	3			23911	29315	2
	22845	22861	5			19582	28095	2			8355	15268	5			782	799	3			73	13732	3			7246	12582	2
	25644	25660	5			75	8438	2			14356	20920	5			6045	6062	3			73	12967	3			22401	27705	2
	29708	29724	5			7777	15850	2			12288	18475	5			23552	23569	3			17703	29540	3			18401	23525	2
	509	524	5			74	8144	2			9021	14863	5			24014	24031	3			3210	14901	3			20493	25596	2
	29323	29338	5			2285	10332	2			18601	24238	5			25647	25664	3			82	11274	3			66	5078	2
	11486	11500	5			20216	28257	2			10352	15952	5			26574	26591	3			86	11162	3			23681	28692	2
	11695	11708	5			19605	27290	2			2547	8131	5			27568	27585	3			74	10787	3			18516	23246	2
	22285	22298	5			17582	25228	2			2544	8028	5			28940	28957	3			5526	16127	3			6366	10879	2
	24127	24140	5			5058	12693	2			3792	9110	5			29473	29490	3			1613	12084	3			69	4579	2
	29735	29748	5			1442	8965	2			12641	17491	5			18643	18659	3			19578	27801	3			1257	5540	2
	11698	11710	5			304	7764	2			6396	11219	5			25437	25453	3			69	8071	3			24873	29115	2
	28416	28428	5			11376	18819	2			6642	11419	5			4200	4215	3			21669	29491	3			25394	29620	2
	10653	10664	5			15853	23230	2			21383	25984	5			18391	18406	3			21994	28465	3			7274	11418	2
	18650	18661	5			5444	12813	2			11144	15561	5			23416	23431	3			69	5788	3			3630	7741	2
	23184	23195	5			20647	27798	2			24895	29135	5			24015	24030	3			344	5621	3			14654	18740	2
	24018	24029	5			21384	28428	2			21386	25609	5			24124	24139	3			1429	6594	3			21706	25720	2
	25520	25531	5			2451	9200	2			21386	25546	5			999	1013	3			23002	28062	3			21383	25384	2
	27680	27691	5			22681	29126	2			21614	24662	5			9761	9775	3			24570	29553	3			73	4018	2
	28695	28706	5			10562	16984	2			15333	18260	5			21089	21103	3			24461	29296	3			25414	29174	2
	28602	28612	5			21475	27802	2			2544	5385	5			22284	22298	3			1429	6006	3			25785	29532	2
	69	29111	4			6704	12992	2			2544	5168	5			23306	23320	3			3004	7132	3			10578	14269	2
	77	28266	4			21533	27787	2			7105	9374	5			23586	23600	3			24081	27797	3			25531	29162	2
	590	28254	4			19603	25747	2			9104	11274	5			24129	24143	3			25675	29342	3			22592	26112	2
	2544	29670	4			17419	23527	2			2798	4927	5			25520	25534	3			70	3686	3			23988	27508	2
	2544	29409	4			21789	27877	2			27382	29477	5			27680	27694	3			23571	27165	3			5065	8514	2
	2544	29358	4			15763	21721	2			2544	4596	5			28304	28318	3			25786	28926	3			10824	14269	2
	2544	29107	4			14741	20404	2			8139	10181	5			314	327	3			26707	29352	3			22552	25579	2
	2544	29034	4			7246	12582	2			2547	4527	5			508	521	3			27386	29473	3			5531	8300	2
	2544	28979	4			68	5081	2			26437	28388	5			19076	19089	3			27579	29326	3			23971	26701	2
	65	26497	4			4220	8932	2			2544	4137	5			21979	21992	3			27794	29342	3			23628	26286	2
	76	26485	4			6366	10879	2			4975	6485	5			22846	22859	3			25609	27143	3			26472	29105	2
	2544	28907	4			19646	23966	2			4668	6113	5			28731	28744	3			27792	29231	3			23211	25726	2
	2544	28677	4			12647	16946	2			27794	29191	5			28921	28934	3			27796	29181	3			10352	12815	2
	3604	29429	4			734	4947	2			27796	29181	5			682	694	3			27797	29175	3			5150	7586	2
	2544	28332	4			893	5010	2			27794	29163	5			879	891	3			27804	29175	3			27026	29336	2
	2544	27956	4			25243	29295	2			27596	28948	5			4519	4531	3			27805	29174	3			24955	27221	2
	2544	27881	4			25589	29576	2			26490	27794	5			10582	10594	3			13934	15263	3			27220	29478	2
	2544	27509	4			1849	5771	2			2544	3566	5			10756	10768	3			26663	27623	3			16326	18436	2
	2544	27042	4			1053	4797	2			2544	3487	5			18739	18751	3			26947	27765	3			11376	13483	2
	2544	26853	4			24081	27797	2			2544	3447	5			25519	25531	3			26495	27270	3			12198	14269	2
	3606	27861	4			24755	28350	2			1307	2125	5			28690	28702	3			28319	29081	3			25719	27729	2
	5197	29136	4			7364	10849	2			1743	2531	5			315	326	3			28339	29091	3			27689	29685	2
	1464	24839	4			10824	14269	2			26697	27380	5			2413	2424	3			28319	29069	3			25703	27643	2
	2544	25569	4			9170	12563	2			28407	29083	5			15732	15743	3			28338	29082	3			27580	29470	2
	6684	29493	4			9021	12287	2			8438	9106	5			18662	18673	3			28341	29083	3			25552	27300	2
	2592	24686	4			25436	28505	2			2544	3156	5			22953	22964	3			28347	29083	3			10352	12095	2
	3590	25555	4			21386	24442	2			5622	6113	5			24018	24029	3			28407	29122	3			27765	29498	2
	8677	29581	4			22895	25947	2			28407	28898	5			25651	25662	3			28338	29014	3			25397	27058	2
	8185	28803	4			10047	12909	2			8677	9099	5			26775	26786	3			28342	29014	3			27131	28751	2
	71	20315	4			10023	12773	2			8465	8833	5			27568	27579	3			28414	29081	3			27683	29279	2
	8438	28546	4			10473	13165	2			3525	3866	5			4452	4462	3			19149	19806	3			27795	29231	2
	8365	28311	4			660	3310	2			14261	14552	5			11101	11111	3			28554	29205	3			27796	29175	2
	9480	28966	4			69	2688	2			21386	21627	5			11700	11710	3			28414	29013	3			27803	29175	2
	2544	19973	4			10821	13387	2			2996	3214	5			18019	18029	3			5982	6565	3			27794	29163	2
	12647	29657	4			25023	27577	2			27272	27489	5			18739	18749	3			28432	29015	3			27803	29168	2
	11088	28072	4			24335	26829	2			17576	17752	5			19080	19090	3			28408	28975	3			27802	29163	2
	6975	23724	4			27222	29477	2			29712	29792	5			23554	23564	3			28428	28975	3			13934	15263	2
	11139	27796	4			21888	24140	2			22831	22902	5			23628	23638	3			26284	26820	3			25528	26817	2
	2544	18795	4			27132	29340	2			27553	27621	5			27763	27773	3			28407	28903	3			15351	16360	2
	2544	18557	4			14795	16937	2			26773	26829	5			28246	28256	3			28408	28898	3			15765	16729	2
	2544	18524	4			27380	29470	2			3531	3578	5			28531	28541	3			28467	28903	3			28466	29336	2
	13396	29229	4			27387	29471	2			28690	28730	5			28691	28701	3			25021	25429	3			28339	29091	2
	2469	18254	4			16193	18246	2			23594	23630	5			683	29529	2			11502	11855	3			28318	29067	2
	12861	28478	4			27618	29447	2			14576	14611	5			66	28268	2			28419	28697	3			28344	29085	2
	12647	28168	4			27794	29447	2			23592	23627	5			76	28274	2			28465	28728	3			28336	29014	2
	2544	17927	4			21612	23215	2			25627	25661	5			75	28265	2			16326	16551	3			28407	29083	2
	13157	28406	4			25551	27107	2			27266	27300	5			1080	29230	2			18192	18397	3			28408	29083	2
	450	15678	4			23019	24458	2			26785	26818	5			1346	29493	2			17208	17408	3			28904	29578	2
	12844	27901	4			27821	29236	2			26935	26968	5			1126	29261	2			2807	2970	3			28351	29013	2
	14178	28997	4			27797	29209	2			11269	11300	5			1269	29323	2			27136	27292	3			28428	29083	2
	11479	25609	4			27784	29190	2			28904	28934	5			1416	29324	2			26156	26309	3			17567	18178	2
	2544	16208	4			27792	29192	2			25504	25533	5			1189	29083	2			29682	29810	3			29179	29758	2
	1697	15192	4			27793	29183	2			26545	26573	5			1361	29139	2			29691	29817	3			28492	29069	2
	4345	17831	4			27784	29171	2			27578	27605	5			1571	29236	2			24015	24140	3			28407	28975	2
	2544	15848	4			27794	29181	2			29240	29265	5			72	27675	2			29330	29452	3			10610	11159	2
	16299	29446	4			27796	29182	2			869	893	5			1792	29342	2			29693	29812	3			29227	29765	2
	15156	28139	4			27797	29181	2			25627	25650	5			1970	29477	2			27017	27133	3			12762	13267	2
	12759	25392	4			27795	29168	2			29767	29790	5			67	27484	2			28896	29012	3			6025	6523	2
	2544	14833	4			27793	29163	2			5487	5509	5			75	27393	2			20275	20386	3			6022	6509	2
	16378	28288	4			27804	29167	2			11487	11509	5			2210	29477	2			20279	20386	3			6063	6526	2
	9020	20877	4			24792	26135	2			29070	29092	5			1318	28407	2			29015	29121	3			878	1335	2
	16655	28269	4			23660	25002	2			18968	18987	5			69	27043	2			26575	26678	3			10033	10476	2
	2113	13170	4			20569	21901	2			25532	25551	5			734	27700	2			2519	2618	3			19380	19806	2
	2544	13383	4			26488	27792	2			28406	28425	5			2482	29447	2			28526	28624	3			26405	26826	2
	2544	13309	4			27376	28483	2			28712	28730	5			443	27312	2			10438	10531	3			16990	17406	2
	12647	23372	4			426	1515	2			25532	25549	5			68	26925	2			10438	10530	3			10662	11076	2
	2544	13160	4			28299	29121	2			24124	24139	5			2405	29208	2			22860	22950	3			18350	18739	2
	2544	13038	4			25999	26820	2			25644	25659	5			2826	29471	2			9080	9169	3			10051	10437	2
	2544	12896	4			28321	29123	2			4533	4547	5			65	26497	2			932	1020	3			16541	16909	2
	12647	22941	4			28319	29112	2			24126	24140	5			3123	29442	2			22821	22904	3			28729	29081	2
	18356	28498	4			28659	29446	2			29574	29588	5			3089	29342	2			18660	18742	3			18309	18657	2
	4163	14202	4			10582	11344	2			6043	6056	5			3037	29200	2			29710	29790	3			1938	2262	2
	2544	12563	4			28324	29083	2			25647	25660	5			1970	27910	2			18330	18408	3			16364	16675	2
	16238	26176	4			28319	29069	2			315	327	5			1989	27830	2			29266	29342	3			28463	28770	2
	2812	12634	4			6157	6895	2			27568	27580	5			2482	28281	2			14834	14902	3			25247	25519	2
	7116	16665	4			28350	29080	2			28592	28604	5			3814	29405	2			20273	20338	3			26571	26817	2
	20209	29491	4			28358	29077	2			18740	18751	5			78	25395	2			29406	29471	3			28473	28708	2
	1449	10682	4			29016	29727	2			23561	23572	5			77	25393	2			29725	29789	3			28495	28728	2
	18180	26898	4			27792	28493	2			25704	25715	5			78	25393	2			29728	29792	3			11484	11704	2
	1224	9834	4			28318	29013	2			27680	27691	5			4890	29480	2			950	1013	3			28517	28725	2
	12439	21008	4			28326	29017	2			513	523	5			1087	25578	2			12135	12197	3			28464	28670	2
	20932	29354	4			28349	29014	2			14210	14220	5			4525	28692	2			29729	29790	3			28496	28679	2
	4626	12846	4			11389	12044	2			24459	24469	5			1610	24956	2			18352	18412	3			24705	24887	2
	68	8114	4			28408	29060	2			27569	27579	5			6654	29667	2			20279	20339	3			516	692	2
	11232	18917	4			12013	12610	2			1012	29326	4			74	23027	2			23523	23583	3			555	722	2
	75	7703	4			13131	13723	2			62	28251	4			71	22944	2			29264	29324	3			517	683	2
	11074	18695	4			28428	29015	2			77	28266	4			6654	29480	2			25498	25557	3			10437	10589	2
	18827	26341	4			5982	6565	2			1360	29474	4			6648	29451	2			27700	27758	3			13571	13723	2
	2544	9845	4			28432	28982	2			1480	29489	4			6645	29405	2			26773	26830	3			28505	28653	2
	12645	19924	4			26383	26907	2			2544	29738	4			6597	29351	2			23427	23483	3			29353	29493	2
	18181	25322	4			26864	27385	2			2544	29719	4			6606	29353	2			24014	24068	3			29680	29819	2
	6987	13993	4			6025	6523	2			2544	29655	4			6656	29393	2			28063	28117	3			18532	18670	2
	3657	10658	4			6025	6515	2			2544	29453	4			6654	29352	2			28361	28415	3			10528	10664	2
	5549	12473	4			22465	22947	2			68	26925	4			6654	29342	2			25284	25337	3			29172	29306	2
	21386	28310	4			28378	28799	2			2544	29281	4			6630	29307	2			7022	7074	3			27211	27337	2
	6130	12634	4			28759	29151	2			2544	29264	4			6657	29322	2			29069	29121	3			28341	28466	2
	18181	24637	4			29221	29594	2			2544	29243	4			3639	26284	2			1843	1894	3			27016	27130	2
	2544	8865	4			314	684	2			2933	29445	4			6604	29134	2			16313	16360	3			25469	25581	2
	13156	19340	4			29175	29537	2			1905	28406	4			6875	29405	2			26529	26574	3			1106	1216	2
	4973	10996	4			3525	3866	2			2544	28561	4			6951	29466	2			28362	28407	3			29015	29121	2
	24138	28991	4			6049	6377	2			2544	28489	4			69	22499	2			23539	23583	3			27692	27794	2
	12398	16848	4			1030	1350	2			2544	28425	4			6561	28919	2			26779	26822	3			7697	7793	2
	8132	12580	4			21975	22293	2			2544	28378	4			72	22409	2			26780	26823	3			10501	10594	2
	11144	15561	4			17520	17792	2			2544	28318	4			6993	29307	2			14932	14974	3			28518	28605	2
	6987	11053	4			16671	16941	2			2544	28280	4			88	22400	2			27556	27598	3			6313	6396	2
	24939	28985	4			28466	28730	2			2544	28197	4			6636	28773	2			29748	29790	3			22819	22902	2
	24807	28685	4			6065	6324	2			2544	28060	4			6733	28818	2			26562	26603	3			6540	6622	2
	6312	10156	4			28750	28992	2			2125	27562	4			6655	28728	2			27584	27625	3			18660	18742	2
	70	3815	4			17201	17421	2			67	25381	4			7718	29386	2			10489	10529	3			27055	27136	2
	13305	16629	4			7914	8128	2			3966	29189	4			7861	29515	2			17322	17361	3			28968	29049	2
	24458	27765	4			29554	29758	2			2547	27084	4			73	21546	2			28465	28503	3			28645	28725	2
	8676	11727	4			28890	29083	2			2544	26947	4			1355	22486	2			4521	4558	3			28526	28605	2
	21614	24662	4			27724	27910	2			2544	26704	4			8473	29453	2			20298	20335	3			20720	20798	2
	10083	13059	4			28605	28791	2			2544	26618	4			860	21711	2			24287	24324	3			24075	24153	2
	2544	5385	4			29478	29657	2			5197	29136	4			8607	29325	2			29729	29766	3			29014	29092	2
	71	2793	4			516	694	2			72	23878	4			7691	28282	2			16517	16553	3			29580	29658	2
	1074	3644	4			28494	28670	2			4385	28142	4			7696	28271	2			18354	18390	3			19749	19825	2
	2798	4927	4			519	694	2			3973	27440	4			8285	28703	2			10353	10388	3			28338	28414	2
	27382	29477	4			29446	29618	2			1397	24620	4			68	20447	2			24887	24922	3			28654	28729	2
	27381	29475	4			14787	14957	2			2544	25463	4			3136	23385	2			3544	3578	3			446	520	2
	27386	29477	4			516	685	2			6594	29498	4			7618	27782	2			10497	10531	3			28526	28599	2
	27387	29477	4			28505	28674	2			6654	29352	4			9619	29441	2			22930	22964	3			25477	25549	2
	27387	29473	4			29310	29477	2			3792	26242	4			4329	24060	2			23433	23467	3			26765	26836	2
	22235	24223	4			27019	27182	2			6695	29029	4			6000	25665	2			26777	26811	3			29266	29336	2
	27681	29478	4			28490	28649	2			5273	27491	4			9759	29265	2			27266	27300	3			4613	4682	2
	4837	6534	4			12136	12271	2			6870	28887	4			70	19570	2			25627	25660	3			9820	9889	2
	27786	29191	4			28603	28727	2			2544	24231	4			9357	28771	2			27267	27300	3			29069	29138	2
	27793	29183	4			9759	9878	2			700	22382	4			81	19132	2			3546	3578	3			19045	19113	2
	27784	29171	4			29687	29804	2			2544	24135	4			70	19111	2			6645	6677	3			27553	27621	2
	27795	29182	4			28896	29012	2			2544	23763	4			67	18941	2			6654	6686	3			27561	27629	2
	27795	29168	4			28976	29088	2			5622	26807	4			5309	24048	2			12769	12801	3			20275	20338	2
	27796	29166	4			756	859	2			2544	23664	4			8065	26677	2			26787	26819	3			28665	28728	2
	27804	29167	4			8941	9042	2			2544	23620	4			7308	25646	2			5104	5135	3			18353	18415	2
	10394	11727	4			4492	4586	2			2544	23521	4			6656	24292	2			428	457	3			21141	21202	2
	4124	5437	4			27701	27794	2			2544	23500	4			8578	25933	2			1516	1545	3			29729	29790	2
	1043	2320	4			20248	20339	2			2544	23217	4			1364	18605	2			11273	11302	3			25472	25530	2
	2544	3487	4			9087	9176	2			9019	28632	4			12106	29338	2			11487	11516	3			28356	28414	2
	28299	29121	4			20295	20384	2			8922	28500	4			10206	27100	2			28680	28709	3			26243	26300	2
	28317	29091	4			28864	28953	2			1322	20031	4			380	17263	2			18354	18382	3			26773	26830	2
	18189	18917	4			29263	29352	2			4626	22257	4			9844	26713	2			26789	26817	3			29268	29325	2
	1678	2370	4			28518	28605	2			2544	19973	4			6975	23724	2			29573	29601	3			955	1011	2
	28342	29014	4			16431	16516	2			3604	21017	4			12824	29401	2			26793	26820	3			28063	28119	2
	9985	10628	4			28968	29049	2			2544	19955	4			5048	21611	2			29314	29341	3			28140	28196	2
	15126	15500	4			27019	27099	2			12647	29677	4			13053	29601	2			4532	4558	3			19958	20013	2
	19064	19438	4			28336	28414	2			12647	29600	4			12382	28644	2			25504	25530	3			23429	23483	2
	28414	28728	4			25475	25546	2			11658	28580	4			11621	27794	2			25646	25672	3			26302	26356	2
	28467	28773	4			29402	29473	2			7146	23915	4			1972	18051	2			26545	26571	3			28353	28407	2
	28920	29108	4			20271	20339	2			12647	29407	4			11631	27679	2			27267	27293	3			2735	2788	2
	7564	7749	4			27556	27624	2			6975	23724	4			4506	20342	2			29238	29264	3			26767	26820	2
	28494	28670	4			10527	10594	2			2544	19110	4			10061	25495	2			2563	2588	3			27697	27750	2
	29691	29812	4			27554	27621	2			2544	19097	4			14178	29572	2			4533	4558	3			14576	14627	2
	29689	29806	4			28360	28426	2			2544	18979	4			4508	19465	2			16311	16336	3			26780	26831	2
	2544	2636	4			29016	29082	2			8835	25232	4			9270	23873	2			27554	27579	3			29169	29220	2
	20273	20338	4			22834	22899	2			12647	29011	4			2974	17263	2			12339	12363	3			3528	3578	2
	29711	29776	4			18523	18587	2			13115	29420	4			68	14253	2			18389	18413	3			3531	3580	2
	645	709	4			20275	20339	2			75	16332	4			15108	29286	2			27555	27579	3			7728	7777	2
	29729	29792	4			29728	29792	2			11190	27418	4			15246	29378	2			29070	29094	3			11097	11146	2
	26773	26830	4			26767	26830	2			12647	28859	4			13143	27017	2			29440	29464	3			11117	11166	2
	26767	26820	4			26910	26973	2			2544	18657	4			66	13729	2			18391	18414	3			14579	14628	2
	27568	27621	4			20279	20341	2			12639	28656	4			12453	26078	2			22939	22962	3			17695	17743	2
	3531	3580	4			29082	29144	2			2547	18505	4			1049	14645	2			25651	25674	3			29711	29759	2
	23523	23572	4			29728	29790	2			3560	19446	4			70	13618	2			27266	27289	3			25717	25764	2
	28525	28574	4			27698	27759	2			2544	18348	4			15530	29000	2			29736	29759	3			26559	26606	2
	26775	26823	4			23523	23583	2			12550	28350	4			10032	23447	2			29767	29790	3			27570	27617	2
	23539	23583	4			870	927	2			2544	18329	4			6388	19767	2			5487	5509	3			17675	17721	2
	26529	26573	4			25475	25531	2			2544	18290	4			123	13491	2			18968	18990	3			19967	20013	2
	27555	27598	4			16764	16819	2			2544	18275	4			11629	24888	2			25628	25650	3			28893	28939	2
	26784	26823	4			28063	28117	2			364	15848	4			2547	15780	2			4531	4552	3			29084	29130	2
	29191	29230	4			28353	28407	2			12647	28090	4			7406	20415	2			23387	23408	3			28362	28407	2
	10494	10532	4			28057	28110	2			13413	28805	4			16079	29020	2			25372	25393	3			29194	29239	2
	11487	11523	4			29069	29121	2			12860	28176	4			7861	20760	2			25431	25452	3			29767	29812	2
	18354	18390	4			23216	23266	2			12647	27763	4			3955	16837	2			26790	26811	3			3532	3576	2
	12133	12167	4			26780	26830	2			2544	17571	4			14074	26934	2			23595	23615	3			26784	26828	2
	26784	26818	4			18952	19001	2			2544	17562	4			9012	21789	2			28899	28919	3			27184	27228	2
	3546	3579	4			23523	23572	2			2544	17246	4			16976	29472	2			29660	29680	3			27579	27623	2
	27878	27910	4			26775	26823	2			2544	17174	4			885	13088	2			4195	4214	3			28362	28406	2
	4525	4556	4			28526	28574	2			12647	27090	4			68	12197	2			11970	11989	3			26932	26975	2
	27266	27297	4			3531	3578	2			2544	16875	4			5443	17344	2			12134	12153	3			26777	26819	2
	28899	28930	4			4521	4568	2			12647	26877	4			10248	22126	2			15022	15041	3			27582	27624	2
	28904	28934	4			25504	25551	2			2544	16773	4			14826	26677	2			18389	18408	3			14576	14617	2
	25645	25673	4			28577	28624	2			2544	16640	4			16994	28789	2			22283	22302	3			23157	23198	2
	11276	11302	4			10354	10400	2			14720	28812	4			13264	24801	2			28690	28709	3			23540	23581	2
	23569	23595	4			14808	14854	2			996	14978	4			16905	28405	2			4538	4556	3			27584	27625	2
	16311	16336	4			15504	15550	2			12645	26567	4			6312	17774	2			11077	11095	3			28690	28730	2
	29327	29352	4			19967	20013	2			11580	25456	4			18059	29324	2			17201	17219	3			29748	29788	2
	29440	29464	4			26773	26819	2			9106	22977	4			12276	23516	2			27568	27586	3			1853	1892	2
	25532	25555	4			14576	14621	2			2544	16287	4			17010	28249	2			27682	27700	3			5091	5129	2
	29013	29036	4			26529	26574	2			641	14373	4			12781	23896	2			28300	28318	3			12624	12662	2
	670	692	4			1280	1324	2			2544	16208	4			73	11159	2			11392	11409	3			25498	25536	2
	11487	11509	4			23541	23585	2			6312	19854	4			8531	19567	2			14594	14611	3			26677	26715	2
	25628	25650	4			26529	26573	2			8756	22257	4			14450	25337	2			19073	19090	3			185	222	2
	28467	28489	4			29264	29307	2			8989	22382	4			10352	20995	2			19345	19362	3			18373	18410	2
	13498	13519	4			14932	14974	2			2544	15353	4			5567	16206	2			27683	27700	3			23523	23560	2
	28407	28428	4			26937	26979	2			16787	29414	4			19193	29767	2			29075	29092	3			23561	23598	2
	18280	18300	4			27183	27225	2			2547	15093	4			841	11366	2			667	683	3			27188	27225	2
	18648	18668	4			27582	27624	2			10174	22526	4			1613	12084	2			3707	3723	3			27540	27577	2
	26551	26571	4			29310	29352	2			4704	17000	4			951	11282	2			18643	18659	3			14575	14611	2
	26793	26813	4			27584	27625	2			2544	14714	4			11907	22229	2			18972	18988	3			15840	15876	2
	27680	27700	4			11210	11250	2			2544	14551	4			15179	25371	2			23184	23200	3			880	915	2
	29570	29590	4			17673	17713	2			645	12632	4			1857	12013	2			23433	23449	3			6025	6060	2
	28726	28745	4			27184	27224	2			2544	14492	4			13364	23489	2			24015	24031	3			16764	16799	2
	23470	23488	4			10530	10569	2			16193	28059	4			4163	14202	2			25420	25436	3			19967	20002	2
	23562	23580	4			17322	17361	2			2544	14278	4			4443	14441	2			26575	26591	3			23593	23628	2
	24453	24471	4			2749	2787	2			3990	15615	4			70	10023	2			27607	27623	3			25498	25533	2
	27568	27586	4			23448	23486	2			2544	14054	4			19609	29342	2			29069	29085	3			27186	27221	2
	29172	29190	4			26793	26831	2			3604	15107	4			8535	18186	2			29708	29724	3			28693	28728	2
	4447	4464	4			29193	29231	2			1323	12467	4			12735	22352	2			5808	5823	3			28899	28934	2
	17409	17425	4			17995	18032	2			2544	13344	4			2578	12183	2			10163	10178	3			11487	11521	2
	24015	24031	4			25392	25429	2			3604	14376	4			73	9283	2			18025	18040	3			12133	12167	2
	27564	27580	4			27587	27624	2			18672	29348	4			2484	11565	2			19984	19999	3			17066	17100	2
	27607	27623	4			29314	29351	2			12647	23204	4			12792	21370	2			27617	27632	3			26575	26609	2
	27681	27697	4			10353	10389	2			11654	22151	4			18995	27563	2			28080	28095	3			26777	26811	2
	313	328	4			10494	10530	2			15853	26276	4			18495	27016	2			29194	29209	3			27266	27300	2
	508	523	4			11487	11523	2			12647	22881	4			21386	29550	2			29323	29338	3			16904	16937	2
	24017	24032	4			14575	14611	2			7604	17818	4			68	8114	2			29712	29727	3			23550	23583	2
	28419	28434	4			23431	23467	2			18181	28297	4			16999	24998	2			2414	2428	3			25627	25660	2
	29712	29727	4			25725	25761	2			2544	12651	4			18876	26864	2			10164	10178	3			27192	27225	2
	1518	1532	4			5100	5135	2			7144	17108	4			1369	8917	2			10513	10527	3			12726	12758	2
	2577	2591	4			14576	14611	2			18601	28519	4			10005	17384	2			14594	14608	3			16729	16761	2
	13827	13841	4			25724	25759	2			2544	12396	4			1364	8481	2			16539	16553	3			27039	27071	2
	20406	20420	4			18495	18529	2			2544	12349	4			10509	17513	2			18020	18034	3			29760	29792	2
	23188	23202	4			26777	26811	2			2544	12252	4			5400	12366	2			23306	23320	3			1444	1475	2
	27205	27219	4			28432	28466	2			2544	12225	4			4524	11275	2			25532	25546	3			23152	23183	2
	29574	29588	4			29307	29341	2			3117	12616	4			17570	24222	2			27205	27219	3			24244	24275	2
	27579	27592	4			4445	4478	2			626	10112	4			11660	18215	2			27765	27779	3			25423	25454	2
	999	1011	4			12773	12806	2			20209	29491	4			22962	29492	2			28899	28913	3			28904	28935	2
	10658	10670	4			22931	22964	2			13551	22642	4			13563	20071	2			29574	29588	3			4441	4471	2
	10756	10768	4			28737	28770	2			5064	13956	4			16611	22937	2			4150	4163	3			18280	18310	2
	23538	23550	4			29728	29761	2			19112	27957	4			6098	12087	2			10035	10048	3			23552	23582	2
	25647	25659	4			10497	10529	2			2544	11339	4			43	6011	2			11283	11296	3			25504	25534	2
	27680	27692	4			22453	22485	2			2544	11321	4			3832	9785	2			18660	18673	3			27587	27617	2
	11135	11146	4			22845	22877	2			19645	28337	4			22361	28300	2			23310	23323	3			428	457	2
	16790	16801	4			26785	26817	2			2544	11134	4			21205	26892	2			23582	23595	3			3549	3578	2
	25661	25672	4			28981	29013	2			19798	28309	4			13237	18901	2			29621	29634	3			6657	6686	2
	3546	3556	4			29352	29384	2			8922	17375	4			14741	20404	2			29735	29748	3			6687	6716	2
	6048	6058	4			4525	4556	2			12647	20823	4			23166	28631	2			1001	1013	3			10498	10527	2
	24018	24028	4			25502	25533	2			21386	29007	4			17499	22861	2			4868	4880	3			11979	12008	2
	25662	25672	4			428	458	2			2544	9964	4			20073	25409	2			10756	10768	3			14681	14710	2
	25703	25713	4			6654	6684	2			12861	20240	4			1429	6594	2			17640	17652	3			18353	18382	2
	27681	27691	4			11267	11297	2			22188	29429	4			1023	6016	2			22850	22862	3			24922	24951	2
	29738	29748	4			23363	23393	2			8160	15314	4			1339	5818	2			23477	23489	3			27266	27295	2
	46	29342	3			25645	25675	2			17755	24713	4			23882	28289	2			27680	27692	3			12237	12265	2
	41	28404	3			26787	26817	2			20582	27493	4			22696	26907	2			28592	28604	3			13003	13031	2
	69	28282	3			29312	29342	2			21386	28261	4			14313	18443	2			28690	28702	3			16301	16329	2
	75	28265	3			10209	10238	2			21386	27928	4			25706	29815	2			28891	28903	3			23398	23426	2
	1303	29436	3			12777	12806	2			21386	27925	4			13831	17916	2			29070	29082	3			23540	23568	2
	68	28049	3			23554	23583	2			5744	12145	4			25711	29728	2			29251	29263	3			25645	25673	2
	1359	29334	3			25423	25452	2			21386	27739	4			21206	25198	2			9219	9230	3			28701	28729	2
	1240	29091	3			27694	27723	2			2544	8865	4			21609	25559	2			10500	10511	3			23306	23333	2
	1358	29072	3			28242	28271	2			2544	8855	4			71	3930	2			10758	10769	3			25629	25656	2
	69	27762	3			10501	10529	2			22659	28948	4			2286	6123	2			11914	11925	3			27766	27793	2
	1754	29324	3			17067	17095	2			22654	28926	4			14271	18013	2			18659	18670	3			28568	28595	2
	68	27386	3			18354	18382	2			21386	27649	4			25813	29488	2			18738	18749	3			29695	29722	2
	2172	29311	3			18731	18759	2			22188	28443	4			25579	29240	2			20046	20057	3			25532	25558	2
	2160	29265	3			21077	21105	2			21386	27575	4			15282	18879	2			22848	22859	3			669	694	2
	68	26925	3			26785	26813	2			12647	18604	4			1518	5057	2			23475	23486	3			2563	2588	2
	1314	28153	3			27604	27632	2			17777	23475	4			1088	4578	2			25645	25656	3			12116	12141	2
	2544	29138	3			28577	28605	2			23481	29143	4			24998	28372	2			25653	25664	3			17330	17355	2
	2544	28968	3			6350	6377	2			21386	26984	4			13476	16799	2			25704	25715	3			23387	23412	2
	77	26481	3			11076	11103	2			17977	23555	4			16709	19930	2			26158	26169	3			29021	29046	2
	2547	28803	3			26793	26820	2			7091	12660	4			11361	14554	2			26559	26570	3			29240	29265	2
	2544	28648	3			29163	29190	2			12647	18197	4			12156	15331	2			28242	28253	3			4530	4554	2
	2544	28635	3			4443	4469	2			2544	8007	4			14321	17466	2			28506	28517	3			4532	4556	2
	2544	28489	3			6655	6681	2			23216	28519	4			2127	5249	2			29315	29326	3			11487	11511	2
	3629	29140	3			14575	14601	2			12647	17764	4			5246	8255	2			2553	2563	3			25627	25651	2
	64	25378	3			27195	27221	2			18189	23280	4			5881	8744	2			2577	2587	3			26786	26810	2
	3885	28545	3			28245	28271	2			24511	29581	4			10624	13385	2			3667	3677	3			27266	27290	2
	2544	26885	3			4533	4558	2			2544	7564	4			3271	5993	2			11101	11111	3			27599	27623	2
	2544	26844	3			16398	16423	2			11115	16033	4			21384	24074	2			19346	19356	3			29169	29193	2
	2544	26778	3			29021	29046	2			24596	29416	4			17133	19780	2			22443	22453	3			16578	16601	2
	3604	27563	3			29240	29265	2			5709	10388	4			10821	13387	2			24459	24469	3			870	892	2
	4385	28142	3			29311	29336	2			8132	12580	4			14409	16930	2			25650	25660	3			9124	9146	2
	2544	26239	3			773	797	2			7274	11418	4			26939	29442	2			25662	25672	3			12925	12947	2
	2544	26176	3			18382	18406	2			21386	25418	4			4511	6866	2			25774	25784	3			16403	16425	2
	2544	25622	3			18876	18900	2			12645	16543	4			11268	13532	2			27055	27065	3			27556	27578	2
	2544	25610	3			20337	20361	2			19490	23348	4			24996	27232	2			27572	27582	3			670	691	2
	2544	25538	3			25413	25437	2			2547	6123	4			21697	23844	2			27772	27782	3			18496	18517	2
	6654	29472	3			25532	25556	2			13592	17083	4			21885	24022	2			68	29354	2			25631	25652	2
	2544	25350	3			26156	26180	2			8677	12027	4			27374	29479	2			78	29339	2			28687	28708	2
	6605	29405	3			27555	27579	2			11658	14978	4			27376	29480	2			748	29812	2			29194	29215	2
	6684	29480	3			4531	4554	2			2983	6230	4			27380	29470	2			72	29110	2			14518	14538	2
	6574	29340	3			8586	8609	2			2544	5517	4			27382	29467	2			76	28964	2			18354	18374	2
	5730	28409	3			11614	11637	2			2165	5071	4			27208	29272	2			445	29324	2			22332	22352	2
	6682	29340	3			22939	22962	2			9481	12138	4			4154	6179	2			72	28883	2			23384	23404	2
	5768	28363	3			25384	25407	2			22083	24593	4			14576	16399	2			735	29405	2			25513	25533	2
	6948	29474	3			27570	27593	2			27097	29552	4			12812	14601	2			1014	29493	2			27055	27075	2
	3792	26242	3			29736	29759	2			12647	15068	4			27584	29347	2			1136	29530	2			28127	28147	2
	68	22489	3			29767	29790	2			1049	3424	4			27681	29307	2			1052	29343	2			28899	28919	2
	6695	29029	3			18354	18376	2			7573	9786	4			27579	29174	2			1212	29450	2			29568	29588	2
	5273	27491	3			23545	23567	2			2544	4709	4			3581	5120	2			1272	29478	2			29570	29590	2
	7012	29156	3			28881	28903	2			2544	4613	4			27771	29263	2			59	28261	2			4537	4556	2
	6380	28462	3			13498	13519	2			21386	23320	4			17528	19011	2			1287	29485	2			6022	6041	2
	6870	28887	3			18391	18412	2			26672	28580	4			12946	14414	2			62	28258	2			18351	18370	2
	71	21305	3			25372	25393	2			2544	4444	4			961	2410	2			65	28255	2			25706	25725	2
	8438	29670	3			25512	25533	2			1590	3488	4			8972	10399	2			68	28258	2			27269	27288	2
	2544	23568	3			25631	25652	2			26222	28098	4			27771	29192	2			75	28265	2			28220	28239	2
	8429	29327	3			26553	26574	2			21386	23202	4			27775	29192	2			1273	29447	2			29570	29589	2
	2544	23286	3			28407	28428	2			10355	12113	4			27785	29192	2			1062	29209	2			905	923	2
	3105	23609	3			29514	29535	2			10352	12095	4			27792	29191	2			1364	29510	2			1393	1411	2
	2544	23029	3			29568	29589	2			2544	4259	4			21023	22417	2			1367	29477	2			4197	4215	2
	8438	28801	3			202	222	2			4837	6534	4			27785	29174	2			1363	29442	2			10534	10552	2
	3663	23747	3			4525	4545	2			2544	4191	4			27795	29182	2			76	28128	2			14778	14796	2
	2544	22596	3			4534	4554	2			25609	27143	4			27796	29175	2			1336	29378	2			17201	17219	2
	3604	23358	3			5486	5506	2			27794	29181	4			26878	28254	2			1311	29342	2			21591	21609	2
	8438	28001	3			10160	10180	2			27796	29175	4			27800	29167	2			1459	29479	2			23448	23466	2
	9951	29445	3			22282	22302	2			27798	29174	4			23661	24998	2			1305	29304	2			23562	23580	2
	4186	23509	3			23384	23404	2			27792	29163	4			28240	29478	2			1359	29309	2			25436	25454	2
	68	19356	3			23464	23484	2			27803	29162	4			8853	10055	2			1063	28995	2			27682	27700	2
	6588	25468	3			25627	25647	2			10319	11642	4			20014	21185	2			868	28728	2			28300	28318	2
	70	18940	3			29570	29590	2			1043	2320	4			21957	23101	2			1494	29344	2			28691	28709	2
	6727	25501	3			4537	4556	2			18674	19854	4			26271	27385	2			1475	29208	2			28964	28982	2
	2544	20812	3			11277	11296	2			24422	25455	4			12319	13387	2			929	28654	2			29729	29747	2
	5550	23508	3			18389	18408	2			19938	20920	4			1157	2215	2			826	28464	2			507	524	2
	7884	25530	3			18968	18987	2			2544	3501	4			27683	28730	2			1650	29189	2			4539	4556	2
	7364	24587	3			22283	22302	2			2544	3471	4			28688	29731	2			735	28256	2			11494	11511	2
	12647	29605	3			25532	25551	2			18181	19071	4			894	1873	2			1854	29343	2			14594	14611	2
	5055	22009	3			26162	26181	2			28321	29123	4			11176	12046	2			868	28269	2			25520	25537	2
	12642	29571	3			29069	29088	2			18189	18917	4			24686	25534	2			1973	29353	2			25645	25662	2
	2544	18972	3			29173	29192	2			28325	29015	4			10658	11482	2			1841	29207	2			25647	25664	2
	9020	25445	3			29284	29303	2			28336	29014	4			28321	29123	2			1294	28617	2			27624	27641	2
	8834	25231	3			14786	14804	2			28342	29015	4			28319	29117	2			82	27402	2			28879	28896	2
	8835	25232	3			15731	15749	2			28407	29015	4			28319	29081	2			1042	28272	2			29712	29729	2
	2544	18858	3			17404	17422	2			21101	21686	4			28342	29093	2			684	27901	2			2152	2168	2
	12647	28960	3			18394	18412	2			18189	18617	4			28347	29083	2			2211	29342	2			8592	8608	2
	2547	18851	3			22786	22804	2			2547	2967	4			1361	2076	2			2000	29076	2			8709	8725	2
	12647	28925	3			24453	24471	2			2544	2918	4			21888	22588	2			1621	28690	2			11286	11302	2
	11190	27418	3			28300	28318	2			510	694	4			28326	29017	2			41	27098	2			11493	11509	2
	2544	18663	3			29147	29165	2			2544	2721	4			28336	29014	2			2482	29530	2			15024	15040	2
	2544	18657	3			29595	29613	2			519	694	4			28338	29015	2			2463	29472	2			18280	18296	2
	2544	18519	3			8992	9009	2			521	688	4			28407	29083	2			69	27039	2			18398	18414	2
	12647	28581	3			10148	10165	2			7629	7787	4			27794	28466	2			2485	29358	2			18497	18513	2
	2544	18401	3			10163	10180	2			29266	29352	4			28342	29014	2			2473	29302	2			20213	20229	2
	6602	22384	3			12228	12245	2			29711	29794	4			18020	18649	2			2484	29309	2			22845	22861	2
	13573	29332	3			15712	15729	2			28653	28729	4			24369	24996	2			77	26872	2			24011	24027	2
	11489	27135	3			27568	27585	2			10855	10923	4			28465	29081	2			745	27502	2			26575	26591	2
	2544	18149	3			27683	27700	2			27683	27750	4			10554	11157	2			510	27140	2			508	523	2
	7144	22702	3			28390	28407	2			28063	28117	4			28361	28958	2			67	26664	2			509	524	2
	2469	18022	3			28879	28896	2			29287	29341	4			28509	29105	2			950	27444	2			6045	6060	2
	12647	27954	3			29709	29726	2			26782	26830	4			5981	6563	2			46	26471	2			13449	13464	2
	2592	17817	3			510	526	2			27578	27623	4			28431	29013	2			2544	28958	2			18646	18661	2
	12645	27833	3			780	796	2			26529	26573	4			23713	24277	2			76	26485	2			21089	21104	2
	2544	17672	3			3546	3562	2			27579	27623	4			6002	6550	2			64	26471	2			23316	23331	2
	12645	27765	3			12810	12826	2			28362	28406	4			28432	28975	2			77	26484	2			24015	24030	2
	13184	28291	3			16309	16325	2			23542	23582	4			11674	12212	2			63	26467	2			24124	24139	2
	2544	17566	3			18018	18034	2			26776	26816	4			28553	29081	2			77	26481	2			25648	25663	2
	2544	17562	3			18394	18410	2			16297	16336	4			28556	29083	2			3033	29358	2			29323	29338	2
	2544	17548	3			18816	18832	2			29191	29230	4			12798	13304	2			3033	29347	2			1518	1532	2
	7273	22272	3			21670	21686	2			25498	25533	4			6023	6522	2			2127	28418	2			3708	3722	2
	12647	27551	3			22682	22698	2			26569	26604	4			20199	20697	2			69	26289	2			7731	7745	2
	2544	17324	3			25518	25534	2			26784	26818	4			19055	19552	2			3335	29532	2			10133	10147	2
	8438	23188	3			26575	26591	2			26785	26817	4			29284	29778	2			3350	29352	2			10142	10156	2
	11232	25961	3			27681	27697	2			4525	4556	4			27770	28251	2			75	25857	2			16295	16309	2
	2544	17246	3			28416	28432	2			26787	26818	4			24959	25429	2			3741	29477	2			21685	21699	2
	3601	18149	3			28451	28467	2			428	458	4			6066	6523	2			2810	28254	2			22284	22298	2
	12647	27090	3			29077	29093	2			28467	28495	4			6069	6515	2			3709	29015	2			23188	23202	2
	2544	16949	3			509	524	2			8585	8611	4			29313	29724	2			3672	28792	2			23306	23320	2
	14581	28930	3			11629	11644	2			4532	4556	4			17127	17521	2			70	24890	2			24017	24031	2
	981	15019	3			13827	13842	2			25648	25672	4			18431	18820	2			917	25598	2			24873	24887	2
	2544	16547	3			15201	15216	2			28403	28427	4			28467	28853	2			4817	29484	2			28242	28256	2
	2544	16418	3			18025	18040	2			29328	29352	4			17664	18049	2			4816	29334	2			28452	28466	2
	11658	25337	3			19503	19518	2			868	891	4			23756	24128	2			2275	26573	2			29078	29092	2
	15225	28773	3			20406	20421	2			29013	29036	4			1532	1890	2			45	23735	2			4202	4215	2
	15324	28822	3			23185	23200	2			23561	23583	4			28726	29079	2			6604	29525	2			8767	8780	2
	11940	25363	3			23309	23324	2			425	446	4			27229	27578	2			6576	29480	2			9217	9230	2
	4262	17647	3			25648	25663	2			11276	11297	4			3525	3866	2			6605	29493	2			10388	10401	2
	6312	19563	3			28419	28434	2			12130	12150	4			1938	2262	2			6609	29493	2			10653	10666	2
	2544	15725	3			1518	1532	2			26551	26571	4			12829	13148	2			6601	29477	2			15966	15979	2
	2544	15560	3			4526	4540	2			28408	28428	4			29106	29425	2			6605	29480	2			16312	16325	2
	5481	18447	3			7025	7039	2			28299	28318	4			19647	19955	2			5825	28690	2			17205	17218	2
	16397	29321	3			10653	10667	2			29570	29589	4			12645	12948	2			6681	29529	2			19516	19529	2
	11232	23785	3			10655	10669	2			15728	15746	4			5911	6213	2			6657	29493	2			21821	21834	2
	16658	29189	3			13827	13841	2			25647	25664	4			29193	29478	2			6651	29444	2			23446	23459	2
	9291	21798	3			14163	14177	2			27568	27585	4			29224	29496	2			6601	29323	2			25421	25434	2
	2544	15001	3			17345	17359	2			27683	27700	4			28483	28749	2			6656	29352	2			28305	28318	2
	16787	29202	3			17701	17715	2			28940	28957	4			28464	28729	2			6686	29376	2			28731	28744	2
	17100	29415	3			18020	18034	2			10531	10547	4			28779	29029	2			6656	29342	2			28890	28903	2
	6352	18505	3			23589	23603	2			28690	28706	4			26575	26820	2			6912	29493	2			508	520	2
	13305	25440	3			24017	24031	2			509	524	4			28517	28761	2			6636	29194	2			999	1011	2
	11487	23525	3			25423	25437	2			10653	10668	4			11888	12131	2			6654	29146	2			1516	1528	2
	11888	23900	3			25648	25662	2			23182	23197	4			14173	14416	2			70	22558	2			4365	4377	2
	2544	14501	3			28452	28466	2			23553	23568	4			12778	13018	2			6895	29205	2			8764	8776	2
	2544	14465	3			29760	29774	2			27387	27402	4			28495	28728	2			7313	29491	2			9336	9348	2
	2544	14456	3			11486	11499	2			10655	10669	4			22160	22388	2			6954	29129	2			10756	10768	2
	17528	29409	3			15204	15217	2			28452	28466	4			16752	16976	2			7466	29631	2			11616	11628	2
	10560	22413	3			18660	18673	2			314	327	4			28462	28685	2			7314	29478	2			22284	22296	2
	74	11838	3			20407	20420	2			13827	13840	4			28695	28903	2			7185	29348	2			22847	22859	2
	3990	15615	3			21172	21185	2			28890	28903	4			27437	27637	2			6870	29014	2			22952	22964	2
	5200	16741	3			22846	22859	2			23477	23489	4			28897	29081	2			6376	28464	2			25706	25718	2
	10809	22235	3			22941	22954	2			24018	24029	4			18497	18670	2			7309	29341	2			27684	27696	2
	12647	24014	3			25647	25660	2			25520	25531	4			527	697	2			3836	25721	2			28586	28598	2
	18189	29550	3			28401	28414	2			26158	26169	4			28506	28672	2			6602	28463	2			29070	29082	2
	17125	28434	3			28921	28934	2			29082	29093	4			16586	16750	2			7629	29239	2			4581	4592	2
	18181	29458	3			29329	29342	2			3546	3556	4			524	685	2			75	21552	2			10152	10163	2
	17419	28480	3			9690	9702	2			3667	3677	4			17203	17364	2			5362	26820	2			10653	10664	2
	17127	28146	3			10149	10161	2			15028	15038	4			555	696	2			7813	29128	2			10758	10769	2
	17777	28751	3			10658	10670	2			25547	25557	4			12890	13025	2			8366	29004	2			17345	17356	2
	18329	29274	3			12289	12301	2			25650	25660	4			9100	9231	2			4769	25323	2			18394	18405	2
	2544	13344	3			16541	16553	2			28240	28250	4			28602	28730	2			8939	29489	2			18662	18673	2
	7447	18229	3			23568	23580	2			76	28964	3			29353	29480	2			4292	24814	2			25661	25672	2
	11654	22151	3			24446	24458	2			1083	29342	3			28774	28898	2			6469	26782	2			26158	26169	2
	2334	12730	3			25519	25531	2			69	28282	3			29327	29447	2			3136	23385	2			29521	29532	2
	8399	18784	3			25647	25659	2			54	28245	3			24026	24142	2			9202	29342	2			29747	29758	2
	16336	26700	3			25706	25718	2			68	28258	3			28896	29012	2			8975	29075	2			29801	29812	2
	12647	22881	3			27568	27580	2			72	28166	3			18899	19014	2			76	20018	2			29811	29822	2
	1958	12081	3			28402	28414	2			1431	29477	3			27109	27223	2			5059	24924	2			868	878	2
	18181	28297	3			28592	28604	2			1428	29333	3			10429	10533	2			8933	28626	2			2429	2439	2
	2544	12525	3			28598	28610	2			1476	29309	3			1476	1577	2			4511	24192	2			3546	3556	2
	14123	24004	3			28690	28702	2			74	27682	3			10432	10531	2			83	19641	2			6045	6055	2
	2544	12396	3			28737	28749	2			2341	29517	3			28504	28603	2			9438	28542	2			10511	10521	2
	11940	21787	3			29076	29088	2			2544	29564	3			4494	4592	2			76	19126	2			10933	10943	2
	2544	12281	3			29468	29480	2			2544	29515	3			29693	29790	2			6604	25449	2			10936	10946	2
	11684	21291	3			29763	29775	2			2113	28991	3			27134	27228	2			5908	24193	2			13830	13840	2
	2544	12084	3			314	325	2			2544	29358	3			28603	28697	2			69	18050	2			15197	15207	2
	12645	22157	3			507	518	2			2544	29238	3			29126	29220	2			10766	28729	2			16359	16369	2
	626	10112	3			4151	4162	2			75	26704	3			18650	18742	2			83	17960	2			16789	16799	2
	7938	17332	3			9202	9213	2			2334	28934	3			27017	27107	2			7434	25023	2			17733	17743	2
	2544	11930	3			10500	10511	2			2544	29144	3			22863	22952	2			4589	22165	2			18504	18514	2
	8438	17821	3			10653	10664	2			2544	29109	3			18650	18738	2			12072	29475	2			18739	18749	2
	2544	11897	3			11629	11640	2			2544	29107	3			20275	20363	2			7364	24587	2			19655	19665	2
	2544	11855	3			12008	12019	2			2544	29013	3			27134	27222	2			11701	28463	2			20849	20859	2
	18904	28203	3			12399	12410	2			2544	28958	3			28865	28953	2			7677	24271	2			21980	21990	2
	19478	28681	3			15197	15208	2			76	26485	3			27555	27641	2			12939	29491	2			21983	21993	2
	19645	28681	3			23417	23428	2			2544	28674	3			2734	2819	2			12135	28463	2			27681	27691	2
	12641	21647	3			23561	23572	2			3141	29214	3			930	1013	2			2547	18643	2			28149	28159	2
	2544	11525	3			24018	24029	2			2544	28531	3			2273	2356	2			12647	28627	2			28691	28701	2
	14719	23677	3			25520	25531	2			2544	28344	3			12157	12239	2			3098	19072	2			77	29530	1
	20223	29109	3			25651	25662	2			2544	28227	3			27019	27101	2			10913	26849	2			46	29297	1
	6084	14950	3			25653	25664	2			3670	29326	3			29730	29812	2			6571	22385	2			185	29349	1
	19112	27957	3			25707	25718	2			2544	28195	3			29712	29792	2			6689	22427	2			222	29337	1
	15924	24744	3			26559	26570	2			2544	27944	3			16279	16358	2			68	15610	2			69	29153	1
	17194	25974	3			26563	26574	2			64	25380	3			27694	27773	2			1322	16845	2			813	29870	1
	2544	11295	3			26590	26601	2			2544	27849	3			17343	17421	2			8677	24034	2			69	29111	1
	7364	15922	3			27802	27813	2			3666	28489	3			27555	27633	2			12914	28253	2			475	29502	1
	18229	26699	3			28148	28159	2			70	24890	3			28528	28606	2			13492	28820	2			455	29438	1
	8922	17375	3			28597	28608	2			2544	27085	3			28685	28763	2			11485	26764	2			906	29870	1
	12916	21333	3			29082	29093	2			4626	29141	3			398	474	2			450	15678	2			80	29017	1
	16374	24759	3			315	325	2			2544	27037	3			29016	29092	2			8286	23406	2			434	29168	1
	2460	10808	3			417	427	2			2544	26953	3			29266	29342	2			11144	26161	2			894	29418	1
	20692	28930	3			2553	2563	2			4626	28916	3			12751	12826	2			10496	25471	2			73	28570	1
	12647	20800	3			3667	3677	2			2544	26801	3			28654	28729	2			67	14969	2			1164	29660	1
	4857	12983	3			4662	4672	2			2947	27032	3			23523	23597	2			13543	28375	2			70	28565	1
	20569	28684	3			6048	6058	2			3604	27563	3			26094	26167	2			223	15047	2			883	29351	1
	20932	29029	3			8766	8776	2			2544	26354	3			28755	28827	2			864	15467	2			1039	29477	1
	74	8144	3			11630	11640	2			2544	26135	3			11181	11252	2			14485	29014	2			1140	29553	1
	9616	17612	3			12762	12772	2			2544	25982	3			25478	25548	2			14789	29093	2			1053	29442	1
	20692	28636	3			17693	17703	2			2544	25842	3			17138	17207	2			10605	24896	2			683	29066	1
	10352	18090	3			19346	19356	2			2544	25671	3			9818	9886	2			12040	26071	2			735	29081	1
	20495	28183	3			21980	21990	2			2544	25427	3			27556	27624	2			12647	26652	2			672	28949	1
	10807	18381	3			23571	23581	2			71	22944	3			24126	24193	2			15164	29081	2			69	28318	1
	14178	21721	3			24459	24469	2			6632	29486	3			27554	27621	2			14504	28412	2			41	28257	1
	2544	9964	3			25547	25557	2			2544	25391	3			1292	1358	2			11483	25217	2			43	28258	1
	3037	10277	3			25662	25672	2			6588	29418	3			20275	20340	2			7954	21669	2			69	28282	1
	21907	29140	3			26625	26635	2			6654	29480	3			29729	29792	2			10357	23876	2			43	28253	1
	21197	28254	3			27055	27065	2			6655	29447	3			27698	27759	2			10941	24331	2			66	28268	1
	18829	25646	3			27693	27703	2			6588	29360	3			20279	20339	2			71	13425	2			76	28267	1
	11103	17882	3			28246	28256	2			2544	25309	3			25498	25558	2			9951	23252	2			67	28257	1
	21386	28059	3			28455	28465	2			2983	25609	3			25630	25690	2			12087	25332	2			1014	29188	1
	4626	11116	3			28763	28773	2			6312	28935	3			28690	28750	2			3535	16649	2			1362	29491	1
	6312	12641	3			29317	29327	2			6312	28927	3			29014	29074	2			364	13038	2			314	28414	1
	23149	29415	3			29682	29692	2			68	22502	3			14901	14960	2			16566	29004	2			1101	29188	1
	2013	8097	3			44	29540	1			2544	24948	3			23218	23277	2			17473	29724	2			1292	29367	1
	2544	8579	3			48	29347	1			3606	25987	3			12133	12191	2			15270	27385	2			1290	29305	1
	364	6310	3			43	29336	1			2544	24897	3			27562	27620	2			15318	27330	2			684	28689	1
	20692	26561	3			76	29334	1			6312	28590	3			27567	27625	2			2334	14318	2			1361	29342	1
	12126	17992	3			76	29326	1			7037	29303	3			29171	29229	2			17372	29316	2			221	28195	1
	2544	8407	3			285	29331	1			6380	28462	3			24070	24127	2			13498	25395	2			1388	29335	1
	13162	18993	3			318	29352	1			2547	24577	3			26773	26830	2			13498	25246	2			1290	29208	1
	23384	29140	3			67	29052	1			6988	28691	3			8248	8304	2			15121	26717	2			69	27896	1
	2544	8275	3			73	29004	1			7630	29309	3			23523	23579	2			3270	14851	2			63	27881	1
	2544	8240	3			76	28964	1			2544	24192	3			29280	29335	2			2809	13997	2			77	27894	1
	15419	21103	3			510	29293	1			2547	24102	3			9958	10012	2			1860	12923	2			1359	29174	1
	23481	29143	3			467	29174	1			6312	27782	3			24073	24127	2			8531	19567	2			1361	29146	1
	16486	21982	3			738	29442	1			2544	23730	3			27570	27624	2			1944	12906	2			1563	29347	1
	21346	26808	3			802	29428	1			2544	23551	3			11766	11819	2			18323	29285	2			1899	29579	1
	9984	15348	3			827	29435	1			2544	23464	3			26767	26820	2			18271	29161	2			1084	28730	1
	24511	29581	3			639	29233	1			6588	27495	3			27490	27543	2			12645	23468	2			273	27900	1
	2544	7463	3			748	29334	1			2469	23232	3			11487	11539	2			18659	29123	2			1360	28980	1
	23522	28355	3			741	29309	1			8438	29046	3			29290	29342	2			17363	27680	2			1907	29478	1
	20582	25373	3			762	29326	1			2544	23094	3			12239	12290	2			8835	19000	2			1809	29318	1
	6588	11285	3			748	29309	1			7912	28389	3			17824	17874	2			5385	15457	2			1651	29144	1
	20692	25310	3			748	29302	1			2544	23010	3			25498	25548	2			4163	14202	2			2000	29493	1
	21549	26078	3			756	29309	1			9204	29664	3			26760	26810	2			18488	28375	2			1812	29249	1
	24461	28708	3			828	29338	1			7938	28303	3			28414	28464	2			9994	19819	2			69	27473	1
	21386	25609	3			913	29414	1			2073	22421	3			963	1011	2			7798	17514	2			2488	29870	1
	10352	14525	3			68	28546	1			7884	28161	3			3531	3579	2			11684	21291	2			1323	28702	1
	24715	28770	3			43	28466	1			8659	28822	3			14573	14621	2			13927	23523	2			1989	29351	1
	21386	25386	3			870	29234	1			2544	22571	3			25778	25826	2			10422	19833	2			2148	29491	1
	15866	19819	3			1010	29350	1			2544	22440	3			26778	26826	2			19529	28934	2			78	27397	1
	10351	14250	3			828	29165	1			1489	20999	3			26782	26830	2			925	10318	2			61	27378	1
	10351	14209	3			1049	29377	1			8868	27632	3			8610	8657	2			14673	23916	2			1974	29288	1
	25655	29481	3			867	29192	1			10603	29136	3			25717	25764	2			19478	28681	2			131	27386	1
	2544	6348	3			1084	29403	1			2544	20937	3			23523	23569	2			1012	10150	2			73	27300	1
	6988	10676	3			876	29192	1			10807	29104	3			29726	29772	2			3768	12776	2			459	27682	1
	4107	7788	3			255	28562	1			2544	20812	3			3532	3577	2			11660	20647	2			2205	29379	1
	6485	10099	3			927	29231	1			2544	20792	3			27181	27226	2			7866	16813	2			1429	28543	1
	6312	9810	3			828	29130	1			2544	20762	3			28702	28747	2			11050	19818	2			686	27703	1
	2110	5540	3			1236	29535	1			2544	20736	3			3024	3068	2			69	8749	2			62	27039	1
	13184	16582	3			1136	29387	1			6312	24465	3			16293	16337	2			5249	13920	2			1294	28271	1
	21389	24748	3			110	28344	1			2544	20561	3			18356	18400	2			16421	24951	2			2465	29420	1
	726	4028	3			1269	29490	1			11580	29415	3			26529	26573	2			12133	20534	2			1368	28317	1
	13398	16629	3			1097	29289	1			11658	29000	3			26784	26828	2			76	8382	2			2050	28993	1
	9480	12659	3			68	28258	1			12060	29334	3			28362	28406	2			72	8119	2			1580	28492	1
	12221	15215	3			75	28265	1			2544	19649	3			7291	7334	2			70	8053	2			2438	29338	1
	8438	11355	3			1364	29553	1			12647	29658	3			19760	19802	2			3918	11685	2			1583	28466	1
	2164	5070	3			837	29017	1			11976	28887	3			26776	26818	2			902	8652	2			2465	29322	1
	7284	10150	3			1317	29480	1			2544	19439	3			7032	7073	2			10599	18310	2			2483	29338	1
	2544	5403	3			70	28230	1			2544	19418	3			23157	23198	2			21705	29314	2			2681	29534	1
	25848	28698	3			929	29083	1			12647	29516	3			4120	4160	2			11083	18627	2			1429	28269	1
	21960	24745	3			869	29003	1			12647	29449	3			17067	17107	2			4267	11721	2			2510	29312	1
	24150	26892	3			39	28172	1			12182	28919	3			21955	21995	2			2627	10022	2			68	26865	1
	21747	24470	3			738	28847	1			2547	19211	3			25329	25369	2			6533	13920	2			445	27226	1
	26825	29491	3			735	28841	1			6588	23215	3			26531	26571	2			15853	23230	2			1025	27789	1
	24277	26824	3			869	28972	1			222	16766	3			26561	26601	2			21386	28695	2			1383	28119	1
	2544	5039	3			60	28159	1			2544	18807	3			26776	26816	2			21955	29237	2			2577	29309	1
	25786	28197	3			1394	29493	1			10509	26717	3			28690	28730	2			21981	29231	2			254	26975	1
	12647	15052	3			1431	29477	1			2544	18720	3			28724	28764	2			22553	29724	2			3040	29696	1
	10293	12650	3			1127	29156	1			12647	28632	3			16297	16336	2			22624	29789	2			2935	29500	1
	24051	26341	3			1476	29493	1			8922	24861	3			29195	29234	2			14602	21616	2			994	27536	1
	25302	27516	3			1336	29342	1			1404	17296	3			972	1010	2			21724	28730	2			2948	29490	1
	27380	29470	3			1338	29342	1			13396	29229	3			15255	15293	2			5400	12366	2			2906	29377	1
	27383	29472	3			1364	29352	1			11658	27490	3			21748	21786	2			69	6958	2			43	26513	1
	27386	29473	3			1361	29345	1			12647	28422	3			25724	25762	2			4524	11275	2			2278	28748	1
	2544	4596	3			1371	29342	1			11835	27575	3			26784	26822	2			1181	7693	2			1690	28141	1
	18973	20919	3			1171	29130	1			2544	18246	3			27180	27218	2			20198	26702	2			65	26497	1
	21386	23320	3			1287	29209	1			2544	18217	3			29193	29231	2			4687	11098	2			2912	29342	1
	21386	23117	3			834	28742	1			11133	26778	3			29728	29766	2			15343	21717	2			2413	28842	1
	8676	10324	3			1484	29368	1			12645	28250	3			18353	18390	2			21571	27898	2			994	27412	1
	1822	3420	3			1458	29338	1			2547	18078	3			20298	20335	2			22273	28506	2			83	26495	1
	27773	29342	3			1438	29313	1			12645	28143	3			22490	22527	2			14348	20505	2			2446	28856	1
	12647	14188	3			1605	29480	1			12647	28144	3			23540	23577	2			2490	8628	2			76	26485	1
	6657	8158	3			43	27886	1			8676	24161	3			2390	2426	2			15763	21721	2			64	26466	1
	11391	12864	3			1441	29268	1			12647	28089	3			6008	6044	2			66	6010	2			3106	29477	1
	27403	28859	3			1364	29188	1			2544	17927	3			7751	7787	2			19607	25534	2			2984	29324	1
	27759	29190	3			70	27893	1			10318	25642	3			10353	10389	2			19074	24944	2			3026	29342	1
	27774	29193	3			1473	29296	1			6854	22149	3			15244	15280	2			12503	18324	2			180	26452	1
	27785	29193	3			927	28748	1			13115	28409	3			26940	26976	2			5986	11548	2			3301	29532	1
	27785	29192	3			64	27883	1			8135	23420	3			10350	10385	2			17642	23188	2			3300	29530	1
	15844	17232	3			1496	29309	1			13078	28254	3			12690	12725	2			6656	12095	2			3096	29316	1
	27795	29183	3			1359	29163	1			12645	27812	3			13460	13495	2			23605	28979	2			3098	29293	1
	27794	29175	3			1605	29405	1			2544	17673	3			16301	16336	2			2334	7624	2			3302	29493	1
	27792	29163	3			1152	28951	1			12645	27765	3			25498	25533	2			4639	9788	2			84	26250	1
	27795	29163	3			1430	29208	1			13115	28153	3			25829	25864	2			23583	28653	2			3386	29532	1
	27805	29173	3			1703	29478	1			11722	26756	3			11487	11521	2			66	5078	2			75	26198	1
	10585	11926	3			1590	29338	1			2544	17548	3			18329	18363	2			8464	13337	2			1031	27140	1
	26947	28265	3			1296	29041	1			12647	27491	3			18787	18821	2			21570	26299	2			72	26115	1
	22398	23707	3			41	27785	1			14178	28997	3			19266	19300	2			24344	29015	2			3341	29352	1
	26886	28161	3			1431	29174	1			2743	17524	3			25599	25633	2			12647	17270	2			3354	29347	1
	2544	3798	3			45	27787	1			2113	16848	3			29307	29341	2			12231	16750	2			813	26765	1
	27884	29137	3			1273	29011	1			14720	29434	3			10455	10488	2			76	4589	2			3380	29322	1
	16269	17510	3			1412	29144	1			2544	17183	3			12773	12806	2			22684	26866	2			70	26000	1
	2769	3918	3			1650	29339	1			14719	29238	3			16732	16765	2			24363	28531	2			672	26562	1
	26408	27493	3			77	27756	1			13825	28254	3			25418	25451	2			23050	27133	2			2725	28593	1
	24314	25384	3			1601	29268	1			10355	24750	3			26781	26814	2			21384	25452	2			208	26068	1
	24422	25455	3			1363	29013	1			2544	16901	3			10357	10389	2			25396	29342	2			2724	28584	1
	18674	19563	3			929	28576	1			2544	16859	3			11012	11044	2			1575	5441	2			3604	29438	1
	28669	29525	3			1430	29077	1			2544	16741	3			12948	12980	2			21722	25555	2			181	25999	1
	28321	29123	3			1854	29475	1			11232	25386	3			14654	14686	2			22406	26168	2			2544	28329	1
	28319	29081	3			1039	28651	1			9210	23317	3			17795	17827	2			4440	8198	2			2483	28258	1
	28319	29069	3			892	28494	1			981	15019	3			21961	21993	2			25827	29309	2			68	25800	1
	10039	10784	3			828	28428	1			12647	26660	3			26785	26817	2			10824	14269	2			68	25799	1
	12647	13356	3			437	28029	1			12647	26653	3			26943	26975	2			21984	25393	2			3468	29155	1
	28338	29014	3			803	28394	1			8438	22354	3			12136	12167	2			2540	5947	2			3709	29352	1
	28407	29083	3			154	27739	1			14397	28259	3			13268	13299	2			2983	6230	2			3754	29347	1
	28408	29083	3			839	28394	1			2544	16247	3			16912	16943	2			444	3554	2			928	26513	1
	28319	28982	3			1788	29343	1			6312	19972	3			23562	23593	2			24696	27697	2			619	26191	1
	28408	29069	3			1892	29405	1			2544	16186	3			25517	25548	2			25428	28421	2			2931	28502	1
	11204	11863	3			1907	29342	1			15108	28710	3			25631	25662	2			2544	5508	2			3040	28598	1
	28408	29017	3			834	28261	1			9510	23111	3			26669	26700	2			11681	14566	2			3722	29246	1
	28408	29015	3			833	28258	1			2544	15840	3			26787	26818	2			13442	16290	2			444	25924	1
	12088	12689	3			846	28258	1			2544	15731	3			27189	27220	2			10157	13004	2			82	25556	1
	22665	23256	3			1947	29342	1			2113	15279	3			28240	28271	2			11380	14164	2			2544	27971	1
	22631	23208	3			1999	29392	1			5259	18247	3			28904	28935	2			5517	8262	2			2922	28269	1
	12642	13218	3			1223	28606	1			11502	24462	3			8909	8939	2			9481	12138	2			78	25395	1
	28093	28634	3			909	28283	1			2544	15497	3			11486	11516	2			14851	17500	2			64	25380	1
	8246	8777	3			1369	28704	1			2544	15476	3			16297	16327	2			20159	22807	2			68	25384	1
	6045	6516	3			59	27389	1			75	12973	3			18280	18310	2			14518	17108	2			510	25826	1
	26663	27125	3			61	27379	1			6155	19035	3			23552	23582	2			26872	29448	2			78	25393	1
	28407	28850	3			1473	28727	1			2544	15309	3			25423	25453	2			26575	29146	2			1518	26830	1
	21404	21770	3			69	27308	1			3604	16329	3			25630	25660	2			26971	29377	2			4173	29405	1
	19577	19888	3			904	28098	1			16658	29358	3			29310	29340	2			12646	15046	2			431	25660	1
	21386	21682	3			41	27205	1			10809	23415	3			29729	29759	2			24458	26807	2			4122	29326	1
	21888	22163	3			1940	29067	1			12647	25147	3			796	825	2			21384	23713	2			3754	28935	1
	28465	28728	3			1853	28960	1			2544	15001	3			881	910	2			70	2395	2			4416	29546	1
	28467	28711	3			2105	29193	1			2544	14833	3			1516	1545	2			7145	9468	2			2445	27559	1
	28465	28692	3			2484	29493	1			16240	28514	3			17069	17098	2			26785	29067	2			3579	28684	1
	19385	19606	3			2484	29477	1			12647	24757	3			22845	22874	2			68	2291	2			2113	27145	1
	10352	10571	3			2490	29447	1			17342	29443	3			23553	23582	2			27264	29478	2			4494	29493	1
	27272	27489	3			2429	29380	1			9570	21662	3			25423	25452	2			19529	21727	2			2334	27294	1
	27019	27221	3			2410	29358	1			14945	27028	3			26545	26574	2			314	2482	2			3702	28609	1
	10381	10576	3			1316	28262	1			2627	14694	3			2332	2360	2			22289	24433	2			3039	27897	1
	28171	28354	3			2476	29411	1			17135	29057	3			10501	10529	2			27126	29234	2			3549	28288	1
	516	692	3			263	27192	1			12647	24561	3			11060	11088	2			27225	29327	2			3917	28637	1
	15333	15507	3			1738	28666	1			16378	28288	3			23540	23568	2			27382	29477	2			4599	29307	1
	10422	10594	3			2094	29004	1			2544	14425	3			27195	27223	2			27377	29466	2			700	25388	1
	28577	28730	3			2577	29477	1			2544	14368	3			4529	4556	2			2992	5063	2			4813	29472	1
	723	853	3			2485	29353	1			17964	29645	3			23310	23337	2			27381	29445	2			4900	29528	1
	27578	27699	3			2544	29409	1			2544	14132	3			25448	25475	2			26408	28446	2			2760	27379	1
	26886	27006	3			2446	29308	1			2544	14085	3			27193	27220	2			14797	16685	2			4871	29477	1
	28937	29035	3			2480	29341	1			2544	13988	3			27578	27605	2			27622	29478	2			1055	25656	1
	27555	27651	3			2480	29323	1			12647	24014	3			29314	29341	2			25015	26820	2			4281	28799	1
	27172	27267	3			1429	28256	1			12647	23957	3			4443	4469	2			27693	29478	2			4835	29345	1
	26908	26998	3			2484	29304	1			2544	13850	3			4532	4558	2			4501	6190	2			5267	29754	1
	14666	14755	3			2520	29340	1			2544	13774	3			6655	6681	2			11083	12755	2			1213	25646	1
	29406	29493	3			2469	29287	1			2544	13740	3			11276	11302	2			27680	29324	2			43	24439	1
	23832	23916	3			2536	29353	1			17127	28242	3			16950	16976	2			25520	27140	2			5119	29478	1
	29269	29353	3			1443	28256	1			17419	28480	3			17069	17095	2			21721	23327	2			68	24421	1
	18660	18742	3			2527	29326	1			15622	26660	3			17328	17354	2			27722	29326	2			1030	25364	1
	12868	12944	3			1914	28712	1			8713	19736	3			27579	27605	2			10352	11926	2			2484	26813	1
	17332	17407	3			2413	29209	1			18601	29418	3			28680	28706	2			15244	16797	2			4851	29179	1
	12756	12830	3			1489	28261	1			7447	18229	3			29167	29193	2			27701	29220	2			41	24362	1
	26528	26602	3			2414	29185	1			11651	22376	3			669	694	2			27802	29307	2			72	24315	1
	23602	23671	3			2483	29241	1			15965	26660	3			6654	6679	2			27688	29167	2			4093	28273	1
	27691	27758	3			1037	27741	1			8438	18979	3			18560	18585	2			27785	29233	2			2526	26698	1
	22834	22899	3			2799	29491	1			2331	12839	3			20057	20082	2			27795	29231	2			5214	29340	1
	23523	23583	3			2523	29179	1			2544	13038	3			20275	20300	2			13459	14866	2			619	24737	1
	26545	26605	3			2049	28655	1			12647	23109	3			27132	27157	2			27795	29191	2			5082	29171	1
	27701	27758	3			2483	29069	1			2544	12992	3			27268	27293	2			27795	29182	2			3704	27780	1
	27570	27624	3			2830	29405	1			8399	18784	3			29240	29265	2			27797	29181	2			3549	27623	1
	26258	26309	3			1854	28405	1			986	11277	3			29667	29692	2			27794	29175	2			2698	26745	1
	28680	28730	3			2929	29477	1			18674	28935	3			29767	29792	2			23628	25002	2			4557	28601	1
	11097	11146	3			1293	27836	1			18674	28927	3			8585	8609	2			27794	29166	2			226	24239	1
	14573	14621	3			2807	29347	1			18601	28821	3			11271	11295	2			27795	29167	2			4471	28471	1
	26778	26826	3			2954	29491	1			18602	28822	3			16312	16336	2			27792	29163	2			3205	27199	1
	26068	26115	3			686	27221	1			2544	12673	3			18395	18419	2			27796	29166	2			3698	27684	1
	26785	26830	3			2813	29342	1			2544	12664	3			23768	23792	2			27794	29163	2			4755	28697	1
	1280	1324	3			2682	29193	1			6701	16783	3			25532	25556	2			27807	29171	2			5030	28958	1
	26787	26831	3			1884	28391	1			2165	12226	3			25535	25559	2			27804	29167	2			4530	28404	1
	23539	23582	3			2869	29372	1			15352	25380	3			25980	26004	2			27802	29163	2			4989	28765	1
	26779	26822	3			2484	28953	1			18672	28646	3			26156	26180	2			28281	29635	2			3792	27563	1
	14932	14974	3			3035	29475	1			16238	26176	3			27599	27623	2			23660	25002	2			4682	28448	1
	6442	6483	3			65	26497	1			8438	18348	3			28408	28432	2			26490	27794	2			2092	25832	1
	26562	26603	3			76	26490	1			6709	16610	3			4531	4554	2			26515	27792	2			4402	28123	1
	27584	27625	3			76	26485	1			17669	27515	3			4533	4556	2			25779	27055	2			3162	26873	1
	23448	23487	3			3086	29491	1			2812	12634	3			6582	6605	2			9958	11147	2			510	24197	1
	26776	26815	3			64	26466	1			2544	12281	3			8484	8507	2			28362	29480	2			1799	25336	1
	11484	11522	3			78	26480	1			12647	22368	3			11273	11296	2			27060	28172	2			1962	25492	1
	26780	26818	3			2806	29153	1			2544	12260	3			18020	18043	2			23852	24924	2			3116	26526	1
	29193	29231	3			2925	29256	1			2544	12164	3			22504	22527	2			27409	28422	2			86	23441	1
	12136	12173	3			3028	29347	1			1112	10721	3			27555	27578	2			12195	13143	2			6103	29448	1
	20298	20335	3			2464	28764	1			2346	11889	3			28707	28730	2			28318	29243	2			3040	26365	1
	26785	26822	3			3027	29323	1			4949	14489	3			29736	29759	2			24889	25764	2			69	23364	1
	10494	10530	3			1601	27889	1			14724	24204	3			1793	1815	2			28282	29144	2			1312	24602	1
	12772	12808	3			3216	29493	1			12647	22120	3			4641	4663	2			28256	29087	2			5811	29077	1
	4443	4478	3			2345	28598	1			8865	18289	3			8586	8608	2			26575	27386	2			6081	29333	1
	13498	13533	3			2817	29068	1			20220	29620	3			10530	10552	2			28324	29123	2			3017	26224	1
	23433	23468	3			2727	28933	1			2544	11919	3			13437	13459	2			16445	17232	2			5362	28555	1
	25627	25661	3			59	26238	1			2910	12260	3			22979	23001	2			28326	29093	2			5500	28672	1
	27266	27300	3			78	26247	1			19862	29189	3			25628	25650	2			28252	29015	2			6220	29392	1
	10455	10488	3			69	26235	1			15227	24546	3			28667	28689	2			28325	29083	2			3676	26818	1
	18353	18385	3			84	26250	1			18904	28203	3			10051	10072	2			28319	29076	2			88	23129	1
	29729	29761	3			3358	29480	1			7851	17093	3			10653	10674	2			28342	29093	2			2632	25660	1
	26787	26818	3			2482	28597	1			19478	28681	3			11276	11297	2			10039	10784	2			5825	28814	1
	28240	28271	3			3098	29175	1			20397	29579	3			12135	12156	2			28325	29069	2			3668	26654	1
	4527	4557	3			2532	28600	1			19645	28817	3			13498	13519	2			28341	29081	2			6350	29326	1
	27774	27804	3			3022	29051	1			12647	21730	3			15022	15043	2			28353	29081	2			2544	25511	1
	18353	18382	3			3493	29492	1			3601	12423	3			23135	23156	2			28362	29069	2			77	23001	1
	25630	25659	3			1653	27634	1			2544	11276	3			27682	27703	2			28325	29015	2			1016	23925	1
	27694	27723	3			3545	29498	1			2544	11249	3			29568	29589	2			11177	11866	2			6633	29529	1
	28467	28495	3			1065	27002	1			14731	23416	3			1061	1081	2			28404	29090	2			6635	29526	1
	28577	28605	3			3302	29239	1			10364	19009	3			3380	3400	2			28340	29013	2			6600	29489	1
	7614	7641	3			2801	28730	1			2544	10965	3			4525	4545	2			28408	29081	2			6654	29532	1
	27749	27776	3			3468	29342	1			12647	21007	3			4534	4554	2			28347	29015	2			6605	29480	1
	6655	6681	3			870	26701	1			7631	15952	3			6041	6061	2			69	735	2			2219	25082	1
	11077	11103	3			2483	28253	1			9771	18074	3			10494	10514	2			28351	29013	2			6681	29529	1
	11486	11512	3			2687	28456	1			11658	19900	3			10513	10533	2			28428	29083	2			3741	26573	1
	27195	27221	3			3741	29481	1			19578	27792	3			12136	12156	2			28364	29008	2			6546	29378	1
	29310	29336	3			73	25800	1			12647	20800	3			18883	18903	2			29084	29727	2			6654	29480	1
	29748	29774	3			3680	29405	1			10352	18496	3			18968	18988	2			12752	13386	2			6652	29475	1
	14576	14601	3			3302	29009	1			21386	29489	3			22681	22701	2			12058	12689	2			5486	28281	1
	25648	25673	3			3741	29446	1			2544	10544	3			22992	23012	2			7707	8337	2			6654	29448	1
	27191	27216	3			3670	29344	1			2544	10448	3			25631	25651	2			22394	23020	2			445	23196	1
	28713	28738	3			3678	29352	1			21386	29268	3			25652	25672	2			24768	25386	2			4272	27021	1
	29021	29046	3			2826	28465	1			2544	10416	3			28899	28919	2			28360	28977	2			6600	29305	1
	29507	29532	3			3341	28963	1			3604	11396	3			508	527	2			28466	29083	2			6611	29315	1
	29767	29792	3			2131	27739	1			8152	15895	3			6022	6041	2			27700	28315	2			6656	29342	1
	11271	11295	3			1965	27554	1			21386	29013	3			17202	17221	2			28342	28954	2			6810	29491	1
	15197	15221	3			3382	28953	1			2544	10109	3			18132	18151	2			910	1517	2			6601	29276	1
	25532	25556	3			1320	26882	1			21140	28704	3			18496	18515	2			26988	27589	2			6636	29309	1
	27599	27623	3			3670	29226	1			2544	10087	3			22142	22161	2			18496	19093	2			6654	29323	1
	22939	22962	3			3790	29342	1			14178	21721	3			22681	22700	2			28428	29015	2			6682	29350	1
	23559	23582	3			3795	29312	1			2544	10076	3			25658	25677	2			28429	29015	2			6632	29298	1
	26156	26179	3			74	25587	1			2544	10050	3			26361	26380	2			5981	6563	2			6613	29275	1
	27536	27559	3			3467	28975	1			11634	19056	3			26554	26573	2			28690	29266	2			67	22721	1
	28384	28407	3			3026	28531	1			12648	20022	3			28690	28709	2			12216	12777	2			6498	29134	1
	28406	28429	3			75	25552	1			19494	26831	3			29472	29491	2			23715	24275	2			6781	29409	1
	29767	29790	3			3787	29189	1			21386	28697	3			3657	3675	2			28412	28971	2			4493	26985	1
	14576	14598	3			2348	27721	1			21386	28651	3			4538	4556	2			29061	29620	2			6910	29350	1
	4531	4552	3			3813	29138	1			5149	12404	3			11271	11289	2			28408	28959	2			67	22501	1
	5485	5506	3			802	26123	1			21452	28703	3			11516	11534	2			28413	28962	2			68	22502	1
	29728	29749	3			77	25393	1			21386	28634	3			18351	18369	2			2805	3344	2			6654	29083	1
	1271	1291	3			64	25378	1			21907	29140	3			23448	23466	2			28999	29523	2			6656	29083	1
	10160	10180	3			64	25377	1			19529	26716	3			23562	23580	2			11398	11911	2			4407	26829	1
	23384	23404	3			4037	29329	1			7360	14540	3			28409	28427	2			6024	6525	2			6604	29015	1
	25652	25672	3			2334	27565	1			7745	14874	3			29069	29087	2			10164	10661	2			6601	28950	1
	18389	18408	3			1793	26973	1			947	8021	3			29172	29190	2			28406	28901	2			70	22381	1
	22283	22302	3			3829	28929	1			17755	24750	3			29327	29345	2			28407	28898	2			7177	29477	1
	25628	25647	3			356	25435	1			12735	19677	3			29729	29747	2			28606	29087	2			6911	29209	1
	26162	26181	3			1965	27016	1			21386	28214	3			4539	4556	2			43	520	2			7196	29477	1
	29284	29303	3			3380	28428	1			22083	28866	3			6338	6355	2			16557	17033	2			756	23020	1
	29730	29749	3			3639	28655	1			18601	25222	3			7611	7628	2			6043	6515	2			2544	24701	1
	4197	4215	3			1925	26906	1			11490	18094	3			10656	10673	2			18278	18747	2			7360	29511	1
	28300	28318	3			4413	29342	1			18672	25184	3			11620	11637	2			27225	27694	2			6586	28734	1
	28774	28792	3			1669	26561	1			2544	8994	3			14500	14517	2			6056	6513	2			2544	24653	1
	10163	10180	3			42	24922	1			2544	8988	3			14594	14611	2			21734	22190	2			1062	23136	1
	14594	14611	3			4366	29218	1			17528	23921	3			23337	23354	2			21173	21621	2			7116	29151	1
	27683	27700	3			599	25434	1			2544	8880	3			28775	28792	2			28404	28850	2			3040	25071	1
	28655	28672	3			70	24890	1			23149	29415	3			29709	29726	2			28540	28982	2			7312	29342	1
	29070	29087	3			4534	29353	1			11687	17890	3			510	526	2			23184	23572	2			7330	29342	1
	29308	29325	3			4167	28963	1			10162	16302	3			2413	2429	2			16428	16799	2			6352	28354	1
	510	526	3			3669	28415	1			10683	16499	3			3546	3562	2			23774	24138	2			3488	25474	1
	780	796	3			3549	28271	1			6312	12119	3			4101	4117	2			28362	28721	2			7205	29191	1
	10651	10667	3			4709	29425	1			591	6361	3			4538	4554	2			18019	18377	2			7024	28992	1
	11493	11509	3			3708	28413	1			23384	29140	3			9107	9123	2			18708	19051	2			6809	28687	1
	26575	26591	3			4447	29141	1			2544	8240	3			9215	9231	2			6041	6373	2			6374	28220	1
	28731	28747	3			4840	29520	1			9666	15346	3			10164	10180	2			12373	12693	2			7199	28983	1
	29681	29697	3			4662	29338	1			12647	18301	3			10513	10529	2			28467	28773	2			7304	29082	1
	2152	2167	3			3885	28545	1			2544	8139	3			18280	18296	2			28466	28751	2			1473	23141	1
	10116	10131	3			4441	29086	1			12870	18457	3			20200	20216	2			28407	28690	2			7777	29415	1
	13827	13842	3			4531	29172	1			2544	7924	3			20406	20422	2			26285	26544	2			75	21561	1
	29334	29349	3			4914	29532	1			23496	28866	3			22682	22698	2			672	929	2			1924	23407	1
	29775	29790	3			4732	29344	1			12647	18004	3			22845	22861	2			26572	26828	2			69	21549	1
	18020	18034	3			3317	27905	1			4626	9968	3			23391	23407	2			28467	28706	2			7884	29342	1
	18501	18515	3			4521	29100	1			16710	22030	3			24904	24920	2			28518	28744	2			6915	28304	1
	23306	23320	3			3694	28254	1			18181	23440	3			25532	25548	2			11487	11710	2			1939	23322	1
	24017	24031	3			4947	29489	1			7146	12251	3			26575	26591	2			28462	28685	2			3040	24417	1
	25650	25664	3			4949	29491	1			17126	22158	3			27621	27637	2			29620	29841	2			5200	26567	1
	29219	29233	3			3667	28204	1			21386	26348	3			27778	27794	2			11484	11704	2			1668	23033	1
	10653	10666	3			743	25178	1			23146	28002	3			29130	29146	2			21404	21616	2			6945	28307	1
	11486	11499	3			1361	25761	1			12647	17483	3			29246	29262	2			17202	17403	2			7053	28403	1
	15323	15336	3			1426	25813	1			2544	7378	3			29708	29724	2			16600	16797	2			1001	22296	1
	17205	17218	3			2544	26929	1			24361	29189	3			29750	29766	2			22159	22356	2			6518	27804	1
	22846	22859	3			3351	27699	1			21384	26201	3			508	523	2			25428	25619	2			7892	29178	1
	25651	25664	3			5411	29759	1			20693	25487	3			509	524	2			28531	28716	2			4341	25620	1
	28731	28744	3			5291	29592	1			7803	12528	3			2411	2426	2			510	693	2			7762	29022	1
	29570	29583	3			1329	25609	1			6588	11285	3			2564	2579	2			28496	28679	2			2621	23865	1
	4202	4214	3			67	24339	1			20692	25310	3			9626	9641	2			17654	17836	2			2504	23733	1
	22511	22523	3			5210	29466	1			7732	12168	3			10116	10131	2			507	684	2			3040	24252	1
	25421	25433	3			5093	29348	1			15189	19444	3			10389	10404	2			516	692	2			6755	27962	1
	25706	25718	3			60	24303	1			17127	21371	3			11271	11286	2			510	685	2			8296	29480	1
	27125	27137	3			3564	27778	1			8438	12607	3			11629	11644	2			516	691	2			3039	24165	1
	27568	27580	3			3214	27370	1			18180	22345	3			12792	12807	2			11273	11446	2			8718	29828	1
	28598	28610	3			1606	25715	1			24461	28581	3			13212	13227	2			516	685	2			4257	25348	1
	28694	28706	3			3741	27802	1			21386	25504	3			14612	14627	2			10425	10592	2			2681	23762	1
	2577	2588	3			870	24926	1			6987	11053	3			17812	17827	2			22646	22813	2			8245	29326	1
	10500	10511	3			802	24779	1			20692	24704	3			18025	18040	2			20248	20414	2			2547	23619	1
	12837	12848	3			1773	25706	1			21386	25339	3			18643	18658	2			29326	29491	2			6654	27718	1
	18740	18751	3			3604	27513	1			24314	28259	3			20620	20635	2			27579	27741	2			8306	29352	1
	25651	25662	3			41	23949	1			2544	6483	3			21089	21104	2			524	685	2			1376	22394	1
	26158	26169	3			3684	27592	1			10351	14250	3			23182	23197	2			10425	10585	2			8303	29309	1
	29082	29093	3			68	23921	1			12647	16501	3			28419	28434	2			14870	15028	2			2414	23416	1
	11700	11710	3			4270	28123	1			6312	10156	3			29323	29338	2			25570	25726	2			8477	29479	1
	18739	18749	3			2334	26176	1			14719	18557	3			683	697	2			10428	10582	2			8484	29478	1
	23628	23638	3			207	24014	1			2544	6363	3			2802	2816	2			29661	29815	2			8089	29081	1
	27569	27579	3			5523	29326	1			10871	14556	3			3216	3230	2			29442	29593	2			4525	25437	1
	71	29440	2			3616	27403	1			2544	6224	3			10513	10527	2			12828	12978	2			7772	28680	1
	68	29163	2			626	24410	1			16787	20464	3			10533	10547	2			11190	11339	2			2544	23430	1
	70	29165	2			68	23851	1			2544	6113	3			10655	10669	2			25530	25672	2			7138	28019	1
	72	29140	2			67	23849	1			12647	16173	3			11612	11626	2			555	696	2			7862	28654	1
	76	28964	2			1361	25008	1			2544	6012	3			14685	14699	2			26159	26299	2			4807	25593	1
	128	28820	2			2544	26176	1			13184	16582	3			16539	16553	2			29353	29493	2			5118	25826	1
	829	29472	2			3767	27364	1			21386	24773	3			18501	18515	2			19637	19768	2			68	20726	1
	726	29295	2			5487	29083	1			2544	5928	3			22848	22862	2			28598	28728	2			5061	25712	1
	835	29294	2			4564	28089	1			24030	27383	3			23389	23403	2			29691	29818	2			1457	22105	1
	1028	29334	2			6043	29514	1			26222	29547	3			25423	25437	2			3974	4099	2			8608	29229	1
	748	29021	2			5700	29167	1			23609	26884	3			25518	25532	2			25434	25555	2			5216	25829	1
	43	28258	2			1008	24417	1			2544	5796	3			27765	27779	2			29691	29812	2			68	20635	1
	76	28244	2			3265	26673	1			11685	14931	3			2414	2427	2			18280	18397	2			3089	23627	1
	1333	29491	2			4284	27661	1			3136	6272	3			4150	4163	2			29409	29523	2			5980	26484	1
	1420	29512	2			1590	24953	1			10354	13484	3			4202	4215	2			28518	28624	2			6654	27137	1
	1243	29326	2			4536	27899	1			21386	24374	3			6510	6523	2			28557	28655	2			8685	29153	1
	1018	29096	2			4916	28258	1			13748	16733	3			10035	10048	2			4120	4215	2			6653	27096	1
	1277	29300	2			680	24019	1			12647	15517	3			10921	10934	2			21627	21721	2			7629	28044	1
	1364	29338	2			280	23611	1			26630	29464	3			11098	11111	2			28650	28744	2			8925	29326	1
	1166	29125	2			1535	24808	1			21664	24447	3			11283	11296	2			27552	27645	2			838	21208	1
	1365	29309	2			392	23628	1			21386	24106	3			11617	11630	2			27553	27644	2			8971	29340	1
	1376	29305	2			5486	28721	1			26317	29032	3			13827	13840	2			12137	12227	2			4163	24462	1
	1412	29338	2			1214	24431	1			20692	23395	3			18501	18514	2			27559	27649	2			4517	24813	1
	1181	29017	2			645	23761	1			12647	15339	3			18738	18751	2			28467	28555	2			3039	23325	1
	1533	29333	2			1807	24910	1			6312	8989	3			23183	23196	2			6050	6137	2			1395	21629	1
	1411	29044	2			1940	25019	1			12647	15272	3			23394	23407	2			27555	27641	2			2783	22991	1
	1236	28773	2			53	23085	1			21386	23996	3			24013	24026	2			28531	28617	2			8247	28443	1
	1908	29350	2			3035	26006	1			1074	3644	3			24875	24888	2			29266	29352	2			8934	29123	1
	521	27901	2			74	23027	1			17754	20310	3			27206	27219	2			28863	28947	2			7615	27785	1
	166	27495	2			6604	29532	1			719	3274	3			28245	28258	2			22819	22902	2			84	20249	1
	1362	28689	2			4716	27635	1			2544	5055	3			29735	29748	2			28897	28980	2			9527	29672	1
	78	27397	2			6104	29011	1			26509	28957	3			432	444	2			12111	12193	2			9351	29493	1
	1433	28741	2			2073	24971	1			26738	29169	3			1359	1371	2			23424	23505	2			8942	29081	1
	73	27300	2			6427	29323	1			25517	27928	3			2412	2424	2			20281	20361	2			9124	29231	1
	1852	29065	2			6604	29494	1			26630	29026	3			2562	2574	2			28270	28350	2			8304	28339	1
	2544	29738	2			6600	29489	1			1575	3929	3			4868	4880	2			17138	17217	2			3859	23874	1
	2544	29655	2			6601	29477	1			12642	14974	3			10503	10515	2			19984	20062	2			6910	26869	1
	274	27380	2			71	22944	1			2544	4776	3			10814	10826	2			25599	25675	2			76	20018	1
	2544	29624	2			6654	29525	1			22446	24668	3			11138	11150	2			27555	27631	2			3822	23761	1
	2050	29077	2			6565	29425	1			25302	27516	3			12293	12305	2			12751	12826	2			5659	25584	1
	43	27018	2			6630	29478	1			27386	29477	3			15730	15742	2			18586	18661	2			1945	21835	1
	2544	29481	2			6636	29468	1			27380	29470	3			16541	16553	2			27548	27623	2			726	20443	1
	1638	28498	2			6519	29339	1			27387	29471	3			22847	22859	2			27618	27693	2			1669	21372	1
	2087	28927	2			3979	26788	1			8438	10401	3			25421	25433	2			3268	3342	2			2491	22193	1
	2544	29228	2			6683	29485	1			27046	29002	3			26562	26574	2			26528	26602	2			3068	22763	1
	2544	29216	2			1924	24725	1			18973	20919	3			26578	26590	2			10253	10325	2			5083	24771	1
	2544	29144	2			6684	29477	1			12647	14518	3			27566	27578	2			29221	29293	2			4683	24370	1
	2031	28598	2			5558	28349	1			2544	4387	3			27568	27580	2			28360	28430	2			724	20327	1
	2544	29013	2			6657	29447	1			12647	14463	3			28416	28428	2			27102	27171	2			1865	21375	1
	77	26480	2			6765	29537	1			12647	14446	3			28598	28610	2			27724	27793	2			747	20212	1
	1140	27494	2			6604	29352	1			10352	12111	3			1233	1244	2			11079	11146	2			9619	29057	1
	2547	28878	2			6608	29356	1			21386	23123	3			7614	7625	2			27578	27645	2			7153	26572	1
	2501	28773	2			6746	29491	1			21386	23117	3			8281	8292	2			17702	17768	2			1061	20469	1
	2547	28805	2			6704	29447	1			27124	28853	3			8598	8609	2			20273	20339	2			1326	20716	1
	2334	28589	2			996	23737	1			1822	3420	3			9219	9230	2			20297	20363	2			7277	26653	1
	3090	29341	2			3436	26174	1			3162	4649	3			9422	9433	2			25628	25693	2			8874	28214	1
	69	26289	2			2796	25533	1			26471	27883	3			9689	9700	2			20275	20338	2			285	19622	1
	3279	29479	2			6607	29342	1			27784	29190	3			10500	10511	2			12224	12286	2			8818	28151	1
	2868	29013	2			6598	29322	1			27792	29191	3			10709	10720	2			18922	18984	2			3018	22339	1
	2544	28672	2			6656	29378	1			27794	29175	3			11135	11146	2			20279	20341	2			8934	28248	1
	75	26198	2			6634	29344	1			21951	23327	3			11286	11297	2			27019	27081	2			9397	28689	1
	3033	29085	2			6636	29345	1			27794	29168	3			12191	12202	2			28351	28413	2			7294	26584	1
	2544	28561	2			6654	29352	1			27796	29166	3			12647	12658	2			29290	29352	2			68	19356	1
	3426	29393	2			1626	24317	1			27795	29163	3			14456	14467	2			9959	10020	2			3482	22710	1
	2481	28445	2			6654	29343	1			27800	29167	3			16311	16322	2			20279	20340	2			3469	22692	1
	2867	28805	2			6642	29327	1			27803	29168	3			16790	16801	2			12137	12197	2			10398	29530	1
	3549	29480	2			6635	29311	1			27802	29163	3			18368	18379	2			16543	16603	2			81	19132	1
	3604	29518	2			6654	29326	1			12647	13992	3			18740	18751	2			27170	27230	2			7049	26093	1
	2682	28576	2			1719	24386	1			17680	18996	3			18917	18928	2			875	934	2			6561	25583	1
	2544	28375	2			6813	29480	1			26488	27792	3			23184	23195	2			18941	19000	2			9009	27969	1
	2544	28344	2			1002	23667	1			10351	11643	3			24127	24138	2			25645	25704	2			2435	21349	1
	2544	28192	2			6605	29254	1			16269	17510	3			25639	25650	2			26616	26675	2			2288	21097	1
	2544	28170	2			6684	29309	1			13018	14190	3			25704	25715	2			29175	29234	2			1929	20737	1
	3087	28687	2			6705	29309	1			5375	6534	3			26559	26570	2			29285	29344	2			6330	25102	1
	2544	28093	2			6548	29144	1			21386	22439	3			28247	28258	2			28356	28414	2			10120	28824	1
	2544	28087	2			6768	29352	1			26460	27498	3			28404	28415	2			29553	29611	2			4071	22740	1
	2048	27425	2			1010	23592	1			1423	2358	3			28692	28703	2			4531	4588	2			8022	26677	1
	3790	29159	2			6857	29437	1			19645	20568	3			28719	28730	2			10661	10718	2			2324	20966	1
	2544	27874	2			6912	29480	1			21386	22281	3			28730	28741	2			28406	28463	2			9176	27804	1
	78	25395	2			724	23283	1			1756	2624	3			29780	29791	2			4532	4588	2			10936	29532	1
	67	25381	2			6952	29511	1			27335	28112	3			868	878	2			6105	6161	2			1980	20553	1
	3966	29189	2			6633	29189	1			28317	29091	3			2859	2869	2			16765	16821	2			8361	26880	1
	2544	27597	2			272	22823	1			28319	29083	3			3712	3722	2			18351	18407	2			8232	26729	1
	3710	28678	2			6764	29305	1			9653	10400	3			4662	4672	2			22481	22537	2			74	18553	1
	2544	27494	2			6913	29453	1			28341	29083	3			11273	11283	2			28140	28196	2			1590	20011	1
	2544	27481	2			6654	29193	1			28338	29014	3			11287	11297	2			25496	25551	2			10598	29015	1
	2544	27419	2			6953	29488	1			28408	29083	3			12098	12108	2			29290	29345	2			7275	25684	1
	2544	27370	2			6654	29188	1			10541	11192	3			12494	12504	2			23429	23483	2			8690	27050	1
	70	24890	2			6602	29129	1			10057	10606	3			17150	17160	2			25707	25761	2			11539	29800	1
	1489	26270	2			6562	29081	1			10156	10682	3			18332	18342	2			26162	26216	2			3666	21888	1
	4566	29342	2			3684	26187	1			28629	29114	3			18649	18659	2			26774	26828	2			6546	24745	1
	2544	27285	2			725	23211	1			12818	13299	3			21614	21624	2			29287	29341	2			10625	28819	1
	1486	26218	2			6698	29172	1			16701	17120	3			21983	21993	2			3750	3803	2			6965	25149	1
	4707	29437	2			6893	29342	1			16119	16527	3			23395	23405	2			28523	28576	2			7314	25462	1
	2547	27084	2			6633	29066	1			28937	29340	3			24018	24028	2			28997	29050	2			1016	19156	1
	2334	26722	2			70	22499	1			1423	1825	3			24462	24472	2			3333	3385	2			2715	20823	1
	5058	29402	2			6654	29083	1			4272	4640	3			27684	27694	2			15302	15354	2			10528	28599	1
	2544	26840	2			6656	29083	1			11502	11855	3			27693	27703	2			29417	29469	2			1324	19382	1
	2544	26758	2			68	22489	1			23604	23929	3			28602	28612	2			9095	9146	2			3639	21684	1
	1256	25445	2			6681	29066	1			28602	28919	3			70	29431	1			9200	9251	2			67	18049	1
	2544	26722	2			6815	29187	1			8865	9178	3			632	29870	1			12858	12909	2			910	18880	1
	3881	27957	2			6934	29306	1			12647	12945	3			53	29256	1			24276	24327	2			10105	28058	1
	2544	26618	2			43	22400	1			12647	12943	3			518	29683	1			27555	27606	2			11083	29032	1
	408	24464	2			6609	28954	1			600	863	3			70	29138	1			28068	28119	2			11486	29345	1
	4483	28407	2			7035	29378	1			28792	29042	3			72	29140	1			18955	19005	2			500	18333	1
	70	23927	2			72	22409	1			28496	28730	3			69	29111	1			26760	26810	2			11989	29686	1
	4818	28636	2			6914	29241	1			28466	28694	3			43	29083	1			27570	27620	2			11876	29553	1
	5226	28846	2			88	22400	1			16391	16608	3			74	29075	1			18428	18477	2			5368	23044	1
	2113	25609	2			6654	28963	1			12261	12423	3			285	29276	1			3531	3579	2			8657	26313	1
	3973	27440	2			6915	29188	1			524	685	3			269	29233	1			17581	17629	2			1331	18979	1
	73	23444	2			7205	29478	1			19645	19788	3			381	29269	1			28792	28840	2			525	18168	1
	1590	24953	2			2196	24464	1			29015	29138	3			760	29642	1			12133	12180	2			6725	24368	1
	2544	25842	2			7230	29493	1			29691	29812	3			72	28953	1			26631	26678	2			11748	29381	1
	1397	24620	2			6934	29154	1			27335	27453	3			878	29721	1			29729	29776	2			5675	23219	1
	3698	26856	2			6256	28465	1			28627	28720	3			592	29389	1			27578	27624	2			6554	24083	1
	723	23865	2			7272	29480	1			14666	14755	3			734	29511	1			1361	1406	2			11486	29015	1
	1158	24293	2			6951	29128	1			22819	22902	3			447	29209	1			7310	7355	2			12058	29578	1
	2544	25583	2			6605	28773	1			29710	29792	3			731	29476	1			14576	14621	2			5224	22694	1
	6417	29437	2			3261	25428	1			28654	28729	3			315	28964	1			25717	25762	2			11811	29264	1
	2544	25547	2			1293	23447	1			28537	28611	3			739	29351	1			26572	26617	2			6005	23451	1
	6588	29575	2			6683	28810	1			20275	20340	3			736	29345	1			26785	26830	2			84	17528	1
	2544	25485	2			507	22590	1			29711	29776	3			270	28815	1			11099	11143	2			1476	18918	1
	2787	25716	2			84	22166	1			20275	20338	3			174	28684	1			17783	17827	2			1538	18969	1
	2544	25463	2			6853	28933	1			29728	29790	3			1015	29525	1			18876	18919	2			1221	18606	1
	6562	29480	2			6654	28730	1			29417	29478	3			199	28652	1			25718	25761	2			9454	26809	1
	2547	25444	2			7363	29431	1			18455	18515	3			735	29188	1			29264	29307	2			6361	23679	1
	2544	25433	2			6628	28683	1			29014	29074	3			734	29163	1			10398	10440	2			10266	27565	1
	6656	29532	2			3136	25188	1			950	1009	3			929	29354	1			16938	16980	2			8477	25766	1
	65	22936	2			1713	23764	1			28407	28466	3			730	29129	1			18880	18922	2			1669	18907	1
	2544	25413	2			7491	29516	1			26773	26831	3			67	28413	1			20817	20859	2			6633	23854	1
	6363	29230	2			7159	29179	1			28515	28573	3			1365	29710	1			25717	25759	2			12111	29321	1
	6671	29507	2			6629	28609	1			29711	29766	3			1154	29490	1			26776	26818	2			6404	23593	1
	6652	29479	2			6654	28602	1			27568	27621	3			1014	29343	1			29621	29663	2			12438	29623	1
	3821	26645	2			2107	24051	1			11096	11146	3			949	29274	1			1312	1353	2			7578	24761	1
	6518	29326	2			6417	28288	1			26778	26826	3			929	29230	1			27183	27224	2			11099	28281	1
	2544	25309	2			6602	28463	1			12616	12663	3			827	29088	1			3025	3065	2			11884	29042	1
	6684	29441	2			7287	29129	1			29729	29776	3			1431	29682	1			18372	18412	2			832	17933	1
	6652	29403	2			450	22274	1			26773	26819	3			110	28344	1			26776	26816	2			2483	19573	1
	6604	29352	2			6654	28466	1			26775	26821	3			75	28289	1			29735	29775	2			7561	24618	1
	6633	29375	2			6684	28495	1			29024	29069	3			868	29081	1			3993	4032	2			9633	26686	1
	6604	29342	2			6933	28730	1			29737	29782	3			69	28280	1			11037	11076	2			10705	27754	1
	6569	29305	2			5364	27140	1			26784	26828	3			76	28277	1			16297	16336	2			6312	23284	1
	6605	29326	2			6654	28407	1			26787	26830	3			868	29067	1			18877	18916	2			8802	25658	1
	1960	24629	2			6950	28677	1			27580	27623	3			68	28265	1			21750	21789	2			8070	24901	1
	6654	29310	2			4181	25905	1			29264	29307	3			76	28267	1			26776	26815	2			2080	18857	1
	6660	29315	2			7626	29341	1			18352	18391	3			60	28250	1			26780	26819	2			11806	28549	1
	2263	24909	2			1991	23677	1			12624	12662	3			62	28251	1			29191	29230	2			9158	25855	1
	2983	25609	2			7775	29405	1			25498	25536	3			77	28266	1			5091	5129	2			6626	23302	1
	2544	25149	2			1854	23478	1			26780	26818	3			1091	29279	1			10494	10532	2			634	17286	1
	6588	29189	2			7855	29479	1			29494	29532	3			1545	29724	1			11112	11150	2			859	17495	1
	6964	29475	2			8288	29870	1			10353	10390	3			1312	29490	1			17594	17632	2			12177	28812	1
	6854	29338	2			6950	28521	1			23595	23630	3			1360	29530	1			20299	20337	2			919	17467	1
	69	22499	2			8150	29717	1			26785	26819	3			1360	29475	1			21574	21612	2			8408	24947	1
	73	22503	2			53	21592	1			29307	29341	3			1365	29480	1			25518	25556	2			3416	19952	1
	2544	24948	2			7802	29334	1			26781	26814	3			1032	29146	1			25724	25762	2			12738	29274	1
	2544	24925	2			1924	23407	1			29276	29309	3			1307	29406	1			26245	26283	2			5887	22393	1
	6703	29067	2			1569	23050	1			26787	26819	3			72	28166	1			28580	28618	2			3017	19498	1
	72	22409	2			69	21549	1			28981	29013	3			1394	29481	1			29083	29121	2			2544	18988	1
	6312	28590	2			84	21562	1			11080	11111	3			915	28991	1			2948	2985	2			2798	19236	1
	6668	28911	2			7509	28985	1			28240	28271	3			914	28966	1			9109	9146	2			10578	27011	1
	6948	29162	2			6867	28337	1			28904	28935	3			1338	29383	1			10494	10531	2			3671	20097	1
	6566	28738	2			2167	23619	1			26545	26574	3			1364	29407	1			11487	11524	2			3040	19455	1
	5578	27723	2			7053	28484	1			23540	23568	3			1365	29405	1			12136	12173	2			11082	27490	1
	6312	28426	2			3202	24603	1			29449	29477	3			1289	29326	1			25392	25429	2			3635	20034	1
	2544	24622	2			441	21831	1			25502	25529	3			1305	29342	1			27721	27758	2			3234	19607	1
	6654	28730	2			267	21639	1			26793	26820	3			1431	29468	1			29314	29351	2			70	16437	1
	7281	29337	2			1889	23251	1			29695	29722	3			488	28513	1			10641	10677	2			41	16356	1
	996	23015	2			7125	28409	1			4532	4558	3			1285	29307	1			11043	11079	2			3653	19955	1
	6704	28722	2			1613	22879	1			19505	19531	3			756	28773	1			12772	12808	2			5486	21774	1
	1973	23952	2			71	21305	1			27267	27293	3			1303	29298	1			18973	19009	2			7772	24051	1
	2544	24514	2			7561	28781	1			27551	27577	3			1365	29351	1			20338	20374	2			12890	29167	1
	7394	29306	2			3241	24459	1			18353	18378	3			746	28730	1			22377	22413	2			11889	28126	1
	591	22376	2			8296	29493	1			29468	29493	3			1530	29490	1			23561	23597	2			6508	22713	1
	6654	28425	2			8197	29389	1			4530	4554	3			1812	29762	1			26940	26976	2			11280	27453	1
	2544	24223	2			8271	29405	1			25627	25651	3			1480	29409	1			10494	10529	2			3195	19366	1
	6608	28283	2			6813	27944	1			10358	10381	3			1407	29326	1			13498	13533	2			635	16797	1
	3303	24973	2			7235	28364	1			25532	25555	3			1431	29345	1			20846	20881	2			10818	26964	1
	2544	24204	2			67	21169	1			25580	25603	3			503	28410	1			25629	25664	2			1863	17997	1
	2165	23813	2			7581	28681	1			25633	25656	3			408	28282	1			27186	27221	2			6738	22843	1
	2544	24192	2			4056	25142	1			27269	27292	3			1606	29480	1			27590	27625	2			10590	26672	1
	1489	23112	2			8795	29864	1			29058	29080	3			1306	29178	1			28693	28728	2			6431	22511	1
	40	21653	2			7192	28256	1			18391	18412	3			1372	29234	1			12133	12167	2			13601	29674	1
	7726	29325	2			2080	23129	1			26790	26811	3			1166	29015	1			26785	26819	2			12417	28474	1
	2544	24135	2			8259	29307	1			26793	26813	3			410	28248	1			10455	10488	2			10679	26717	1
	2544	24106	2			1335	22352	1			29324	29344	3			1132	28969	1			12137	12170	2			3620	19655	1
	1936	23489	2			926	21913	1			29570	29590	3			892	28728	1			21539	21572	2			2680	18699	1
	79	21569	2			7561	28543	1			17345	17364	3			924	28757	1			22931	22964	2			7892	23901	1
	75	21552	2			1429	22385	1			25628	25647	3			69	27901	1			29319	29352	2			523	16524	1
	2544	23981	2			8409	29342	1			29173	29192	3			76	27902	1			12135	12167	2			13249	29242	1
	2544	23961	2			6172	27081	1			4197	4215	3			82	27906	1			20297	20329	2			12890	28866	1
	516	21889	2			8608	29478	1			4297	4315	3			75	27893	1			22161	22193	2			2547	18505	1
	7053	28403	2			2939	23776	1			10653	10671	3			68	27870	1			28981	29013	2			8062	24013	1
	6159	27490	2			7841	28675	1			12135	12153	3			729	28505	1			10500	10531	2			2516	18449	1
	2544	23812	2			8293	29066	1			18391	18409	3			1720	29479	1			12136	12167	2			3074	18979	1
	2547	23811	2			7105	27874	1			28300	28318	3			1336	29093	1			23539	23570	2			6519	22392	1
	2544	23797	2			8359	29081	1			11392	11409	3			1371	29122	1			23554	23585	2			1201	17051	1
	8292	29374	2			5560	26263	1			23470	23487	3			1605	29344	1			26787	26818	2			12631	28479	1
	2547	23619	2			8989	29673	1			26574	26591	3			76	27796	1			27266	27297	2			3080	18899	1
	2544	23612	2			2589	23253	1			27679	27696	3			64	27779	1			28899	28930	2			3860	19620	1
	7398	28376	2			77	20740	1			29321	29338	3			1691	29402	1			29232	29263	2			13247	28991	1
	2544	23394	2			68	20726	1			29709	29726	3			754	28464	1			29240	29271	2			8244	23975	1
	4954	25783	2			4835	25471	1			667	683	3			1364	29069	1			6654	6684	2			8799	24524	1
	2544	23347	2			5097	25731	1			18394	18410	3			74	27777	1			16311	16341	2			8263	23966	1
	4596	25390	2			448	21076	1			18968	18984	3			71	27760	1			16326	16356	2			13327	29012	1
	4795	25559	2			4418	25029	1			23184	23200	3			725	28413	1			16822	16852	2			2769	18444	1
	8640	29342	2			8447	29050	1			26812	26828	3			74	27725	1			18352	18382	2			2727	18387	1
	2544	23199	2			8030	28603	1			18025	18040	3			1137	28760	1			27108	27138	2			4524	20182	1
	5831	26423	2			1211	21780	1			28336	28351	3			70	27673	1			27192	27222	2			12421	28078	1
	2544	23124	2			9126	29683	1			28414	28429	3			929	28513	1			11892	11921	2			1678	17331	1
	9021	29468	2			237	20773	1			1518	1532	3			65	27623	1			18353	18382	2			9988	25605	1
	8916	28965	2			3604	24138	1			10653	10667	3			1947	29493	1			22845	22874	2			12832	28321	1
	2868	22629	2			5653	26187	1			23583	23597	3			1834	29376	1			23553	23582	2			12834	28323	1
	1471	21231	2			8310	28833	1			25532	25546	3			892	28413	1			23877	23906	2			3282	18763	1
	2544	22236	2			6654	27140	1			4202	4215	3			1974	29475	1			27596	27625	2			10024	25501	1
	67	19754	2			8918	29397	1			18501	18514	3			1863	29334	1			28242	28271	2			13346	28817	1
	3604	23202	2			68	20530	1			18660	18673	3			1941	29403	1			28522	28551	2			1880	17319	1
	8922	28500	2			303	20760	1			21979	21992	3			1049	28502	1			881	909	2			3582	19021	1
	1489	20999	2			6682	27138	1			22285	22298	3			833	28254	1			4441	4469	2			1369	16805	1
	9619	29059	2			9105	29543	1			22846	22859	3			64	27481	1			11074	11102	2			518	15948	1
	199	19622	2			1575	21980	1			23582	23595	3			656	28072	1			16113	16141	2			10916	26286	1
	8135	27478	2			8929	29324	1			511	523	3			937	28349	1			17331	17359	2			11135	26501	1
	6312	25542	2			8985	29378	1			10662	10674	3			1313	28714	1			25645	25673	2			85	15442	1
	6312	25520	2			7319	27700	1			11698	11710	3			1691	29083	1			26785	26813	2			13147	28503	1
	2544	21697	2			8926	29296	1			24013	24025	3			444	27792	1			28467	28495	2			10946	26283	1
	4857	24006	2			8371	28736	1			26774	26786	3			444	27770	1			28577	28605	2			13315	28651	1
	2544	21669	2			8329	28691	1			11286	11297	3			65	27384	1			4531	4558	2			10351	25681	1
	726	19827	2			8316	28614	1			18650	18661	3			77	27394	1			11042	11069	2			8733	24052	1
	2544	21590	2			9170	29451	1			19645	19656	3			915	28204	1			25448	25475	2			6395	21706	1
	70	19111	2			6548	26807	1			22953	22964	3			2051	29328	1			25506	25533	2			11442	26752	1
	10379	29322	2			9064	29287	1			22989	23000	3			1428	28692	1			25629	25656	2			3704	18996	1
	4853	23746	2			9318	29506	1			25661	25672	3			68	27313	1			27193	27220	2			11068	26301	1
	10719	29582	2			9173	29342	1			26563	26574	3			510	27721	1			27578	27605	2			12253	27464	1
	994	19824	2			2769	22894	1			28416	28427	3			2303	29502	1			29147	29174	2			13143	28341	1
	7284	26017	2			68	20191	1			28906	28917	3			2689	29879	1			29580	29607	2			13405	28600	1
	6807	25527	2			2914	23015	1			29747	29758	3			1974	29163	1			29681	29708	2			12479	27670	1
	3680	22390	2			3267	23358	1			17345	17355	3			2689	29878	1			4443	4469	2			764	15917	1
	2544	21197	2			8271	28306	1			18372	18382	3			2689	29877	1			10035	10061	2			14120	29248	1
	2544	21156	2			8350	28382	1			24018	24028	3			2689	29876	1			18127	18153	2			13257	28357	1
	9984	28589	2			8275	28281	1			25703	25713	3			2689	29875	1			18731	18757	2			3039	18138	1
	10197	28684	2			6951	26956	1			27572	27582	3			2689	29874	1			22845	22871	2			3039	18113	1
	70	18553	2			4035	24028	1			28246	28256	3			2689	29873	1			27195	27221	2			6495	21551	1
	1323	19724	2			9074	29054	1			28466	28476	3			2689	29872	1			27551	27577	2			13551	28606	1
	2544	20792	2			9610	29589	1			29070	29080	3			2689	29871	1			27625	27651	2			14314	29369	1
	10156	28372	2			2077	22053	1			29172	29182	3			2689	29870	1			27695	27721	2			1415	16468	1
	6312	24465	2			8984	28947	1			43	29615	2			2690	29870	1			28245	28271	2			10980	25976	1
	2544	20561	2			9092	29031	1			70	29590	2			2691	29870	1			28680	28706	2			13252	28248	1
	10979	28966	2			3677	23570	1			190	29469	2			1083	28258	1			28983	29009	2			6518	21498	1
	69	18050	2			67	19946	1			70	29165	2			1026	28146	1			29310	29336	2			14195	29167	1
	6776	24745	2			9173	29049	1			72	29156	2			1851	28964	1			11486	11511	2			8064	23028	1
	11535	29427	2			9474	29344	1			735	29342	2			2048	29144	1			11629	11654	2			10824	25781	1
	7174	25015	2			5053	24882	1			837	29342	2			1371	28466	1			22941	22966	2			11877	26812	1
	1958	19680	2			9696	29516	1			1060	29498	2			1310	28404	1			23311	23336	2			12426	27351	1
	3604	21017	2			6853	26638	1			1026	29452	2			287	27359	1			25532	25557	2			13159	28048	1
	1765	19117	2			9694	29479	1			1163	29477	2			834	27883	1			27268	27293	2			1016	15853	1
	2544	19895	2			5824	25579	1			1223	29523	2			348	27384	1			27599	27624	2			14646	29454	1
	2544	19820	2			419	20121	1			1060	29347	2			735	27759	1			2676	2700	2			13605	28367	1
	3897	21103	2			10167	29861	1			828	29093	2			2479	29489	1			4445	4469	2			70	14819	1
	7578	24761	2			4691	24303	1			110	28344	2			2154	29133	1			4530	4554	2			13671	28413	1
	12221	29398	2			1185	20786	1			66	28268	2			2480	29445	1			9852	9876	2			2528	17247	1
	7628	24745	2			4257	23857	1			1143	29308	2			2437	29387	1			10528	10552	2			2089	16805	1
	11344	28459	2			3750	23331	1			1311	29475	2			46	26964	1			11271	11295	2			14035	28744	1
	11232	28261	2			83	19641	1			868	28980	2			1361	28276	1			11273	11297	2			9266	23973	1
	8438	25414	2			10151	29692	1			1218	29318	2			2544	29453	1			16301	16325	2			10021	24724	1
	6567	23531	2			4836	24368	1			1288	29353	2			1947	28850	1			16312	16336	2			11080	25777	1
	6312	23275	2			74	19584	1			1431	29480	2			2484	29375	1			22172	22196	2			3244	17931	1
	11364	28323	2			71	19523	1			1613	29659	2			2543	29434	1			22843	22867	2			9411	24068	1
	12647	29601	2			359	19807	1			735	28730	2			2485	29353	1			22848	22872	2			11912	26539	1
	2544	19484	2			10014	29362	1			1361	29342	2			71	26929	1			23133	23157	2			10488	25088	1
	12641	29484	2			8932	28278	1			1362	29307	2			1873	28730	1			25532	25556	2			5230	19824	1
	9864	26704	2			3927	23251	1			741	28652	2			2631	29480	1			25627	25651	2			14419	29002	1
	12647	29449	2			68	19356	1			645	28540	2			2679	29520	1			25980	26004	2			3025	17594	1
	7038	23765	2			885	20101	1			1651	29480	2			2492	29326	1			26220	26244	2			5411	19980	1
	2547	19211	2			6493	25693	1			1578	29324	2			48	26865	1			27599	27623	2			11119	25635	1
	9619	26207	2			3299	22468	1			596	28337	2			1790	28599	1			28787	28811	2			13156	27666	1
	2544	18962	2			723	19881	1			1364	29081	2			1918	28722	1			17628	17651	2			3604	18113	1
	12647	29011	2			6154	25286	1			74	27777	2			1907	28709	1			18020	18043	2			1068	15536	1
	2544	18905	2			7618	26704	1			69	27762	2			1002	27796	1			19505	19528	2			9033	23489	1
	11057	27386	2			5123	24197	1			590	28254	2			1014	27796	1			23559	23582	2			13097	27549	1
	8075	24368	2			721	19793	1			726	28383	2			922	27700	1			25649	25672	2			11938	26346	1
	12647	28926	2			603	19650	1			1843	29493	2			2391	29163	1			26679	26702	2			16	14422	1
	3604	19834	2			8346	27392	1			835	28466	2			2405	29176	1			26952	26975	2			9205	23609	1
	9985	26198	2			9557	28551	1			1910	29475	2			2530	29300	1			27536	27559	2			15126	29523	1
	12324	28512	2			9265	28250	1			1366	28882	2			1082	27816	1			28406	28429	2			11865	26226	1
	7174	23351	2			4833	23790	1			1975	29477	2			2426	29111	1			670	692	2			13157	27501	1
	2340	18457	2			9565	28480	1			1370	28846	2			1590	28271	1			23309	23331	2			15157	29497	1
	2544	18653	2			9924	28818	1			1972	29387	2			1945	28605	1			23373	23395	2			12084	26418	1
	7866	23900	2			753	19645	1			1674	29024	2			923	27578	1			26159	26181	2			15303	29620	1
	12645	28596	2			2719	21598	1			82	27402	2			2483	29122	1			26682	26704	2			73	14373	1
	8922	24861	2			41	18898	1			1896	29209	2			2822	29452	1			28427	28449	2			3876	18166	1
	12061	27956	2			6684	25519	1			67	27298	2			1953	28575	1			5485	5506	2			11286	25565	1
	10787	26679	2			10347	29129	1			2199	29338	2			76	26664	1			10492	10513	2			13921	28199	1
	1489	17375	2			2093	20864	1			1153	28269	2			1895	28451	1			21970	21991	2			5743	19997	1
	8438	24299	2			9027	27791	1			1852	28885	2			396	26932	1			25651	25672	2			952	15197	1
	114	15969	2			4943	23696	1			1860	28887	2			2810	29341	1			26553	26574	2			13800	28025	1
	11658	27490	2			4374	23111	1			2480	29477	2			69	26574	1			26850	26871	2			11315	25534	1
	13571	29398	2			8932	27647	1			1493	28484	2			1413	27907	1			28407	28428	2			12767	26934	1
	2544	18348	2			10356	29069	1			2488	29477	2			1808	28276	1			29662	29683	2			10469	24603	1
	2544	18344	2			395	19078	1			68	27038	2			3028	29480	1			1853	1873	2			13602	27735	1
	2544	18317	2			7576	26257	1			69	27039	2			1950	28366	1			4525	4545	2			10074	24203	1
	2544	18290	2			451	19126	1			2544	29498	2			76	26489	1			18332	18352	2			629	14755	1
	72	15779	2			1288	19958	1			2490	29376	2			76	26485	1			18351	18371	2			9581	23675	1
	2544	18246	2			10150	28815	1			2544	29370	2			2544	28950	1			18648	18668	2			15017	29091	1
	2544	18214	2			6328	24947	1			2544	29270	2			77	26480	1			23562	23582	2			4085	18156	1
	12321	27957	2			10543	29133	1			2544	29266	2			3106	29480	1			25627	25647	2			7034	21101	1
	11088	26717	2			7339	25859	1			2544	29228	2			1984	28352	1			25671	25691	2			76	14142	1
	10662	26286	2			11109	29592	1			76	26709	2			2068	28413	1			26159	26179	2			6636	20686	1
	435	15979	2			3826	22273	1			2544	29160	2			3030	29338	1			26551	26571	2			15349	29379	1
	8438	23981	2			10638	29036	1			2544	28991	2			3034	29325	1			28219	28239	2			15321	29350	1
	11580	27098	2			10064	28415	1			2544	28968	2			3036	29296	1			28408	28428	2			15170	29180	1
	9021	24533	2			9811	28146	1			527	26873	2			2547	28803	1			29471	29491	2			14291	28222	1
	3559	19070	2			11384	29716	1			2544	28887	2			2435	28669	1			29570	29590	2			8311	22200	1
	9771	25226	2			11204	29532	1			2547	28805	2			69	26289	1			29733	29753	2			895	14781	1
	4400	19854	2			7105	25427	1			2547	28800	2			2439	28652	1			906	925	2			14832	28660	1
	5313	20760	2			11036	29358	1			3025	29276	2			3540	29724	1			6022	6041	2			5164	18968	1
	12647	28090	2			7198	25517	1			2482	28728	2			84	26250	1			10511	10530	2			13858	27658	1
	6962	22375	2			903	19219	1			71	26291	2			3004	29156	1			11274	11293	2			11879	25661	1
	11990	27386	2			10809	29085	1			3186	29401	2			3342	29477	1			11485	11504	2			13472	27231	1
	13413	28805	2			11190	29409	1			2622	28814	2			2544	28677	1			11488	11507	2			2875	16622	1
	10318	25642	2			7475	25692	1			69	26235	2			3107	29227	1			17345	17364	2			510	14249	1
	3586	18906	2			6320	24526	1			3339	29497	2			1383	27477	1			18985	19004	2			9611	23327	1
	13305	28580	2			11127	29326	1			3350	29494	2			3383	29477	1			24338	24357	2			14342	28044	1
	8664	23895	2			11304	29484	1			2544	28677	2			2179	28256	1			25628	25647	2			4810	18501	1
	9020	24235	2			1836	20014	1			3141	29268	2			508	26560	1			26554	26573	2			73	13732	1
	13078	28254	2			6727	24902	1			2547	28628	2			1279	27299	1			26619	26638	2			11970	25620	1
	9061	24210	2			5228	23401	1			2544	28623	2			3387	29405	1			26950	26969	2			10355	23997	1
	12647	27763	2			3199	21370	1			2544	28617	2			3663	29665	1			27579	27598	2			11208	24773	1
	6709	21807	2			8708	26877	1			72	26115	2			944	26920	1			28726	28745	2			4807	18367	1
	9021	24104	2			10311	28477	1			2165	28171	2			2050	28018	1			29173	29192	2			7335	20847	1
	8438	23500	2			11099	29263	1			2544	28543	2			2949	28917	1			29284	29303	2			3039	16517	1
	8152	23196	2			10572	28732	1			3135	29123	2			3791	29758	1			29570	29589	2			1739	15213	1
	2544	17571	2			1072	19189	1			2471	28433	2			751	26711	1			29659	29678	2			3294	16767	1
	2719	17720	2			9481	27596	1			2547	28509	2			734	26690	1			428	446	2			14278	27718	1
	12647	27561	2			10270	28362	1			2544	28488	2			850	26796	1			8281	8299	2			14088	27522	1
	829	15725	2			10809	28887	1			852	26779	2			74	26013	1			10160	10178	2			12121	25522	1
	2544	17396	2			11580	29639	1			3604	29518	2			3763	29694	1			15728	15746	2			6517	19892	1
	9974	24820	2			853	18881	1			2544	28448	2			3334	29190	1			19344	19362	2			12106	25471	1
	12647	27491	2			9531	27551	1			3441	29309	2			3929	29772	1			21703	21721	2			6816	20175	1
	11654	26470	2			7611	25530	1			2544	28396	2			1000	26830	1			23313	23331	2			14958	28316	1
	3669	18454	2			3328	21236	1			2544	28380	2			75	25857	1			23523	23541	2			11994	25322	1
	2087	16866	2			4530	22429	1			2544	28350	2			572	26354	1			25645	25663	2			5733	19048	1
	8438	23215	2			8967	26858	1			3639	29392	2			3709	29490	1			27599	27617	2			6635	19949	1
	2048	16806	2			7554	25436	1			3708	29340	2			2129	27880	1			29147	29165	2			3675	16988	1
	14720	29434	2			10272	28128	1			2544	28127	2			2826	28576	1			29324	29342	2			15361	28614	1
	12645	27346	2			11485	29340	1			2544	28087	2			2521	28258	1			29661	29679	2			2122	15335	1
	12647	27347	2			11484	29307	1			2544	28077	2			3657	29307	1			782	799	2			8243	21454	1
	14720	29414	2			12100	29870	1			1296	26803	2			3368	29015	1			4534	4551	2			7388	20592	1
	12647	27334	2			11319	29088	1			723	26197	2			49	25682	1			5954	5971	2			13492	26680	1
	12642	27280	2			11342	29087	1			2544	27874	2			1601	27218	1			6338	6355	2			10712	23894	1
	10717	25298	2			4021	21750	1			2481	27697	2			3299	28905	1			10165	10182	2			4921	18086	1
	6149	20649	2			7128	24839	1			2481	27693	2			684	26281	1			10812	10829	2			366	13516	1
	920	15364	2			1371	19069	1			2469	27650	2			2785	28350	1			11494	11511	2			13578	26719	1
	365	14801	2			11487	29174	1			3804	28916	2			3812	29350	1			11887	11904	2			2544	15674	1
	10351	24746	2			87	17691	1			1522	26529	2			1419	26956	1			12812	12829	2			7407	20515	1
	11176	25530	2			4139	21741	1			2544	27482	2			68	25574	1			18649	18666	2			13139	26246	1
	13013	27366	2			10923	28407	1			2544	27463	2			875	26378	1			22845	22862	2			8657	21758	1
	2544	16848	2			11861	29344	1			2544	27434	2			4220	29711	1			23562	23579	2			15150	28248	1
	13079	27383	2			1916	19349	1			4322	29193	2			1338	26824	1			24014	24031	2			3106	16200	1
	10605	24896	2			4989	22399	1			3604	28443	2			76	25557	1			26661	26678	2			10355	23440	1
	12645	26876	2			11755	29151	1			3546	28318	2			82	25550	1			28713	28730	2			13729	26789	1
	2544	16756	2			4482	21821	1			4737	29480	2			80	25543	1			18280	18296	2			2565	15624	1
	9619	23771	2			12087	29356	1			5057	29573	2			3176	28639	1			18398	18414	2			4873	17917	1
	12647	26797	2			8296	25559	1			3792	28265	2			4271	29725	1			19564	19580	2			515	13538	1
	2544	16640	2			1395	18637	1			4618	29071	2			3940	29378	1			23315	23331	2			12757	25779	1
	10833	24888	2			2544	19768	1			2544	26984	2			3986	29384	1			23470	23486	2			7406	20415	1
	12391	26428	2			11484	28687	1			2544	26948	2			3341	28730	1			25532	25548	2			3604	16610	1
	8236	22256	2			9497	26665	1			1009	25390	2			2279	27661	1			25696	25712	2			13857	26855	1
	1519	15513	2			8513	25650	1			2544	26761	2			4463	29803	1			28449	28465	2			16425	29415	1
	4586	18559	2			11661	28783	1			2544	26758	2			3738	29066	1			3710	3725	2			15230	28212	1
	15189	29158	2			11485	28603	1			2544	26717	2			2050	27373	1			4134	4149	2			1489	14453	1
	2544	16489	2			9990	27087	1			2544	26585	2			4042	29350	1			10116	10131	2			1440	14385	1
	6037	19961	2			5678	22772	1			5487	29352	2			3301	28605	1			11146	11161	2			16400	29342	1
	7017	20899	2			4163	21223	1			2544	26277	2			2966	28265	1			11271	11286	2			10157	23095	1
	10439	24308	2			10816	27865	1			2544	26221	2			147	25427	1			13827	13842	2			15452	28371	1
	12647	26477	2			2608	19625	1			2160	25829	2			2394	27623	1			15201	15216	2			6852	19763	1
	12647	26403	2			10719	27717	1			2544	26176	2			3604	28770	1			18391	18406	2			1495	14405	1
	2544	16289	2			1966	18917	1			2544	26111	2			4386	29514	1			18972	18987	2			14140	27044	1
	14178	27893	2			4061	20997	1			2544	26066	2			851	25963	1			20018	20033	2			3552	16454	1
	4289	17997	2			12135	29069	1			2113	25609	2			4298	29398	1			20213	20228	2			10955	23842	1
	2544	16247	2			12647	29570	1			2547	26020	2			3385	28413	1			21633	21648	2			10705	23567	1
	2544	16244	2			12841	29724	1			2544	25975	2			3639	28655	1			23185	23200	2			12750	25609	1
	12647	26313	2			628	17496	1			2544	25898	2			344	25316	1			25648	25663	2			2544	15381	1
	66	13729	2			11384	28238	1			5993	29302	2			4471	29342	1			25765	25780	2			4512	17340	1
	12647	26308	2			9170	26022	1			2669	25883	2			3546	28404	1			27968	27983	2			1606	14428	1
	6312	19972	2			931	17693	1			4484	27661	2			364	25207	1			28597	28612	2			5825	18642	1
	10156	23812	2			2133	18893	1			2544	25703	2			4400	29233	1			29403	29418	2			10440	23252	1
	15613	29189	2			669	17405	1			2544	25685	2			3694	28485	1			29775	29790	2			11658	24462	1
	3372	16889	2			8410	25102	1			2544	25665	2			3604	28388	1			683	697	2			12648	25420	1
	2334	15848	2			12355	29037	1			2544	25609	2			3629	28403	1			5388	5402	2			12420	25188	1
	15668	29178	2			9914	26571	1			2544	25599	2			4771	29541	1			8109	8123	2			7888	20646	1
	12647	26155	2			9098	25749	1			1495	24533	2			3546	28280	1			10585	10599	2			11893	24641	1
	11189	24693	2			12524	29136	1			2544	25530	2			278	24994	1			10653	10667	2			11286	24025	1
	11146	24618	2			1106	17700	1			6588	29505	2			3794	28506	1			11281	11295	2			9189	21927	1
	8555	22002	2			12779	29350	1			2544	25451	2			2413	27121	1			11490	11504	2			16230	28967	1
	12645	26074	2			7687	24243	1			2544	25445	2			3825	28511	1			11630	11644	2			11432	24159	1
	2544	15969	2			11178	27715	1			73	22946	2			4460	29131	1			12306	12320	2			7883	20596	1
	6594	19951	2			10533	27066	1			6604	29473	2			3007	27668	1			16918	16932	2			3040	15751	1
	15846	29138	2			769	17267	1			6572	29409	2			3885	28545	1			17345	17359	2			163	12873	1
	10352	23583	2			10795	27241	1			6654	29491	2			4876	29508	1			18013	18027	2			9612	22303	1
	4666	17862	2			12100	28545	1			2870	25706	2			4847	29477	1			22848	22862	2			11527	24213	1
	719	13900	2			74	16496	1			3821	26645	2			76	24679	1			23579	23593	2			16627	29309	1
	12642	25765	2			12078	28451	1			4857	27666	2			2221	26704	1			23581	23595	2			15765	28441	1
	11345	24458	2			5038	21370	1			6604	29402	2			67	24491	1			23586	23600	2			13857	26531	1
	3606	16705	2			4747	21051	1			6604	29352	2			2410	26817	1			24017	24031	2			12999	25672	1
	2544	15602	2			1385	17684	1			6634	29340	2			1881	26205	1			24904	24918	2			3197	15855	1
	13419	26467	2			13543	29819	1			6654	29342	2			2288	26595	1			25505	25519	2			871	13431	1
	12443	25485	2			76	16348	1			1159	23833	2			4482	28777	1			26396	26410	2			11443	23989	1
	5259	18247	2			13560	29816	1			6682	29340	2			5512	29801	1			29312	29326	2			15766	28300	1
	8007	20980	2			5154	21370	1			2544	25149	2			4508	28793	1			29466	29480	2			1951	14456	1
	2544	15479	2			12071	28271	1			6588	29189	2			4842	29125	1			29787	29801	2			16593	29091	1
	1404	14325	2			3241	19415	1			2544	25128	2			4735	29015	1			314	327	2			4493	16980	1
	10807	23725	2			12590	28747	1			4935	27494	2			4368	28631	1			3547	3560	2			2544	15017	1
	726	13630	2			11660	27816	1			7033	29578	2			1581	25826	1			3709	3722	2			14358	26830	1
	199	13100	2			8404	24502	1			74	22558	2			2544	26783	1			5130	5143	2			15165	27617	1
	12646	25497	2			9462	25553	1			5793	28274	2			1425	25590	1			10516	10529	2			15765	28214	1
	2544	15353	2			6654	22722	1			2544	24989	2			5298	29452	1			11695	11708	2			14065	26476	1
	15919	28722	2			12255	28313	1			6654	29093	2			3737	27882	1			13827	13840	2			14059	26465	1
	15529	28296	2			3816	19840	1			69	22499	2			491	24621	1			22846	22859	2			10191	22591	1
	12647	25411	2			12958	28980	1			7017	29431	2			2755	26877	1			27606	27619	2			632	13004	1
	12647	25388	2			13148	29151	1			2544	24925	2			1423	25541	1			28731	28744	2			10352	22705	1
	3604	16329	2			12647	28632	1			5684	27992	2			5272	29340	1			511	523	2			2908	15231	1
	2544	15233	2			1289	17250	1			73	22373	2			3546	27598	1			879	891	2			16631	28951	1
	2544	15185	2			9170	25114	1			2544	24843	2			1603	25603	1			1359	1371	2			16501	28817	1
	17127	29658	2			805	16735	1			4506	26773	2			2087	26073	1			2154	2166	2			2577	14857	1
	2544	15070	2			7729	23599	1			6563	28805	2			1468	25434	1			3708	3720	2			8987	21249	1
	10590	23093	2			12337	28197	1			4683	26892	2			3745	27698	1			10586	10598	2			16089	28350	1
	2544	15042	2			1024	16879	1			7287	29491	2			2544	26457	1			10658	10670	2			15230	27457	1
	7663	20157	2			12645	28489	1			2544	24744	2			4498	28392	1			16541	16553	2			9507	21727	1
	13162	25652	2			4506	20342	1			7144	29327	2			4536	28429	1			23322	23334	2			364	12563	1
	2544	15032	2			7827	23660	1			7199	29321	2			5487	29342	1			24018	24030	2			6337	18534	1
	8438	20920	2			3116	18944	1			2544	24653	2			889	24735	1			25421	25433	2			11723	23917	1
	17127	29605	2			3097	18922	1			67	22164	2			4148	27990	1			25651	25663	2			13101	25275	1
	2547	15013	2			12647	28460	1			6722	28744	2			70	23910	1			27369	27381	2			3797	15967	1
	5053	17515	2			1407	17209	1			6913	28928	2			5486	29324	1			27568	27580	2			10355	22508	1
	2910	15371	2			11199	26997	1			5622	27625	2			2484	26312	1			27774	27786	2			9475	21608	1
	13740	26198	2			14074	29870	1			2544	24534	2			5483	29305	1			29468	29480	2			2749	14874	1
	15863	28274	2			1894	17681	1			7190	29162	2			4328	28128	1			1305	1316	2			12008	24133	1
	17298	29705	2			13481	29265	1			2544	24514	2			626	24410	1			2799	2810	2			8622	20740	1
	12647	24998	2			6019	21797	1			6588	28489	2			3584	27220	1			4151	4162	2			9611	21714	1
	17229	29576	2			885	16639	1			7581	29480	2			5535	29165	1			4205	4216	2			15283	27382	1
	14777	27096	2			11486	27234	1			6312	28183	2			4350	27970	1			7435	7446	2			7889	19983	1
	2544	14794	2			1283	17030	1			7443	29307	2			1277	24878	1			8765	8776	2			8868	20953	1
	4626	16845	2			2051	17790	1			6654	28466	2			734	24310	1			9422	9433	2			5034	17099	1
	12647	24842	2			8175	23912	1			6656	28466	2			1061	24635	1			10443	10454	2			13249	25314	1
	2340	14534	2			1922	17634	1			5058	26854	2			3457	27013	1			10504	10515	2			3039	15073	1
	14703	26885	2			13787	29480	1			2544	24238	2			4480	28031	1			10935	10946	2			11071	23089	1
	2544	14626	2			3759	19423	1			7657	29340	2			5822	29353	1			11135	11146	2			17342	29349	1
	12645	24680	2			1912	17561	1			2544	24224	2			4128	27655	1			11276	11287	2			14036	26037	1
	2544	14551	2			11345	26994	1			7794	29378	2			6233	29705	1			12137	12148	2			17355	29355	1
	12647	24630	2			13305	28945	1			6312	27881	2			4344	27802	1			12191	12202	2			13327	25304	1
	12085	24042	2			12813	28410	1			69	21549	2			672	24128	1			18499	18510	2			17531	29477	1
	15345	27300	2			802	16391	1			8185	29553	2			63	23516	1			20057	20068	2			15421	27366	1
	12645	24579	2			3325	18911	1			3604	24926	2			944	24378	1			22442	22453	2			8969	20863	1
	2544	14453	2			215	15799	1			2544	23860	2			5961	29367	1			23184	23195	2			14907	26789	1
	2544	14423	2			902	16472	1			5487	26779	2			685	24068	1			24127	24138	2			10351	22221	1
	12735	24611	2			4139	19671	1			2544	23835	2			839	24216	1			24459	24470	2			2407	14269	1
	10352	22216	2			9893	25418	1			1498	22787	2			1378	24749	1			25707	25718	2			8292	20152	1
	17101	28918	2			12645	28170	1			2547	23768	2			1590	24953	1			26732	26743	2			16799	28657	1
	11785	23594	2			482	15976	1			6312	27529	2			79	23440	1			27762	27773	2			13531	25381	1
	2544	14346	2			1966	17460	1			7393	28601	2			4434	27795	1			27785	27796	2			12647	24463	1
	17127	28925	2			10774	26259	1			6312	27434	2			6223	29572	1			29082	29093	2			10475	22281	1
	723	12488	2			13413	28881	1			7825	28933	2			3710	27057	1			29094	29105	2			11098	22887	1
	3338	15100	2			9137	24604	1			7572	28636	2			1007	24353	1			29327	29338	2			10032	21806	1
	14666	26416	2			13889	29341	1			2544	23565	2			4408	27701	1			29521	29532	2			9106	20874	1
	12221	23900	2			5313	20760	1			3141	24159	2			2544	25820	1			29576	29587	2			2612	14354	1
	5981	17640	2			13612	29051	1			1865	22872	2			2269	25506	1			29662	29673	2			71	11811	1
	2544	14177	2			13158	28581	1			2544	23430	2			4095	27311	1			29747	29758	2			5390	17105	1
	17127	28716	2			3034	18412	1			2544	23424	2			1243	24446	1			517	527	2			15601	27305	1
	2544	14132	2			12890	28265	1			2544	23367	2			5839	29038	1			2418	2428	2			17119	28820	1
	2547	14126	2			13441	28797	1			8438	29261	2			315	23477	1			2563	2573	2			8788	20486	1
	2544	14085	2			10937	26283	1			6588	27409	2			2426	25584	1			4537	4547	2			1647	13344	1
	6695	18150	2			12914	28253	1			7542	28357	2			6309	29451	1			4539	4549	2			4212	15904	1
	17127	28580	2			4079	19396	1			2544	23347	2			4098	27135	1			11136	11146	2			16751	28434	1
	8612	19999	2			12264	27542	1			2544	23313	2			6457	29442	1			11630	11640	2			17547	29222	1
	3657	15016	2			13311	28581	1			8438	29167	2			4065	27037	1			11915	11925	2			6687	18349	1
	6548	17898	2			3287	18551	1			3604	24297	2			6570	29519	1			15197	15207	2			14703	26351	1
	6948	18276	2			4057	19293	1			2544	23226	2			68	23016	1			16941	16951	2			2259	13906	1
	12647	23964	2			11417	26653	1			2544	23214	2			6576	29493	1			18663	18673	2			16968	28613	1
	15333	26619	2			43	15262	1			6061	26717	2			6585	29480	1			19296	19306	2			2878	14513	1
	17704	28983	2			9619	24829	1			8185	28803	2			6600	29489	1			22284	22294	2			17185	28817	1
	91	11314	2			12712	27891	1			2544	23111	2			6605	29493	1			22684	22694	2			8578	20185	1
	15456	26664	2			67	15244	1			8941	29469	2			6654	29532	1			23541	23551	2			4838	16435	1
	14191	25363	2			2391	17564	1			2544	23070	2			6605	29480	1			23571	23581	2			10103	21699	1
	11654	22815	2			1355	16517	1			2544	23020	2			6605	29477	1			25703	25713	2			17425	29017	1
	2544	13665	2			13142	28293	1			6378	26820	2			6605	29473	1			26159	26169	2			10816	22398	1
	83	11183	2			7797	22923	1			253	20685	2			726	23588	1			27673	27683	2			14526	26100	1
	6312	17375	2			13256	28382	1			5058	25471	2			6602	29453	1			28308	28318	2			8293	19861	1
	8527	19563	2			12645	27765	1			6312	26717	2			6654	29482	1			28730	28740	2			3617	15178	1
	645	11643	2			1899	17013	1			8869	29231	2			6652	29475	1			43	29700	1			15378	26934	1
	52	11042	2			3770	18825	1			5834	26140	2			6657	29480	1			66	29635	1			13019	24555	1
	332	11299	2			718	15769	1			9199	29324	2			800	23617	1			69	29582	1			17781	29309	1
	2544	13484	2			7354	22354	1			2544	22650	2			6654	29470	1			67	29567	1			3040	14554	1
	6619	17535	2			4851	19848	1			6588	26658	2			2618	25432	1			43	29516	1			16607	28116	1
	2544	13452	2			6355	21349	1			9619	29675	2			6524	29338	1			278	29738	1			16942	28451	1
	7788	18676	2			2543	17514	1			9622	29479	2			69	22876	1			46	29493	1			16838	28343	1
	9015	19881	2			10817	25775	1			2544	22347	2			6635	29438	1			43	29405	1			1389	12881	1
	110	10965	2			4508	19465	1			9251	29032	2			6604	29405	1			68	29405	1			12645	24131	1
	12645	23485	2			11820	26766	1			2868	22629	2			6684	29485	1			67	29350	1			2544	14024	1
	2544	13343	2			1417	16349	1			3604	23358	2			6684	29480	1			43	29318	1			13157	24633	1
	12647	23426	2			11189	26104	1			2547	22232	2			6654	29448	1			76	29346	1			6803	18269	1
	17879	28641	2			723	15636	1			2544	22222	2			6530	29310	1			81	29339	1			17756	29194	1
	5811	16563	2			4964	19873	1			8677	28345	2			6613	29389	1			70	29294	1			17111	28519	1
	18181	28924	2			14576	29480	1			6312	25944	2			6577	29341	1			70	29165	1			8916	20323	1
	3792	14524	2			2911	17794	1			3333	22950	2			6714	29478	1			72	29156	1			17800	29195	1
	9267	19999	2			1207	16084	1			3604	23220	2			75	22838	1			732	29814	1			17954	29342	1
	2544	13239	2			14319	29176	1			7825	27432	2			6575	29334	1			66	29143	1			6807	18188	1
	12647	23342	2			2544	17396	1			9192	28784	2			6583	29340	1			72	29140	1			17044	28416	1
	15965	26660	2			12060	26890	1			1288	20820	2			72	22824	1			686	29692	1			1325	12693	1
	12908	23464	2			7587	22412	1			4103	23630	2			5818	28557	1			417	29405	1			2199	13567	1
	2447	12988	2			12642	27467	1			572	20043	2			6605	29344	1			516	29491	1			12915	24283	1
	2544	13049	2			12873	27670	1			5385	24845	2			6605	29338	1			1002	29871	1			13009	24376	1
	18175	28663	2			4462	19257	1			6313	25646	2			6744	29468	1			1002	29870	1			12042	23398	1
	10437	20919	2			4268	19041	1			2544	21697	2			3830	26538	1			1003	29870	1			1993	13333	1
	12645	23099	2			10189	24942	1			4857	24006	2			6679	29380	1			1004	29870	1			13641	24960	1
	78	10505	2			10585	25286	1			5058	24182	2			5560	28253	1			1005	29870	1			107	11422	1
	11190	21590	2			11144	25840	1			2544	21667	2			6653	29342	1			1006	29870	1			3482	14783	1
	8522	18903	2			10031	24724	1			70	19111	2			6810	29475	1			579	29434	1			13000	24288	1
	12645	23025	2			68	14751	1			8438	27431	2			6635	29294	1			870	29711	1			16034	27306	1
	10585	20903	2			3569	18208	1			6588	25511	2			269	22926	1			45	28860	1			16372	27631	1
	12645	22915	2			12647	27284	1			6588	25476	2			6660	29315	1			686	29477	1			7139	18387	1
	7604	17818	2			2617	17238	1			9619	28500	2			6682	29334	1			729	29499	1			14369	25617	1
	2544	12735	2			68	14662	1			6588	25468	2			6684	29309	1			748	29480	1			16358	27593	1
	19578	29759	2			84	14674	1			42	18919	2			6846	29471	1			66	28727	1			9635	20861	1
	6988	17163	2			9451	24040	1			83	18765	2			6384	29008	1			73	28729	1			13410	24620	1
	2544	12673	2			9142	23730	1			4836	23504	2			5801	28413	1			807	29428	1			17528	28727	1
	17482	27518	2			15266	29846	1			7470	26080	2			6686	29296	1			737	29342	1			16427	27619	1
	2547	12582	2			1365	15922	1			3973	22570	2			6809	29403	1			929	29497	1			18135	29323	1
	18672	28682	2			4158	18683	1			7284	25866	2			6654	29233	1			68	28625	1			17555	28711	1
	18672	28646	2			7370	21888	1			189	18759	2			6912	29477	1			929	29477	1			7203	18355	1
	11232	21178	2			14176	28679	1			11139	29585	2			6932	29491	1			860	29368	1			2269	13387	1
	3979	13850	2			4441	18921	1			6393	24760	2			52	22610	1			828	29309	1			15056	26157	1
	18181	28004	2			2263	16740	1			10809	29137	2			6609	29165	1			1053	29520	1			9221	20301	1
	74	9884	2			14599	29066	1			7105	25427	2			6930	29477	1			735	29195	1			13601	24680	1
	2544	12342	2			907	15367	1			2544	20843	2			4662	27207	1			1060	29498	1			11849	22926	1
	644	10375	2			12061	26518	1			11071	29321	2			3031	25546	1			894	29309	1			86	11162	1
	12647	22368	2			13305	27753	1			9976	28199	2			7075	29588	1			930	29344	1			18452	29518	1
	2544	12252	2			14894	29318	1			274	18471	2			6633	29143	1			1040	29453	1			8476	19536	1
	2544	12225	2			2544	16934	1			2544	20684	2			4472	26976	1			827	29230	1			15765	26815	1
	3675	13343	2			4870	19238	1			2544	20682	2			6608	29109	1			948	29350	1			8478	19525	1
	4525	14164	2			5033	19401	1			2544	20674	2			6952	29453	1			744	29141	1			17130	28170	1
	12735	22352	2			10908	25272	1			10809	28887	2			3309	25783	1			82	28464	1			12482	23504	1
	2544	12115	2			74	14370	1			6312	24377	2			6936	29385	1			870	29232	1			7301	18307	1
	2544	12089	2			14684	28928	1			11138	29175	2			6005	28448	1			283	28644	1			13245	24241	1
	2346	11889	2			6494	20736	1			2544	20573	2			6734	29174	1			1151	29491	1			2404	13387	1
	829	10361	2			2017	16236	1			11660	29659	2			6958	29397	1			1014	29352	1			5102	16083	1
	13154	22651	2			9430	23628	1			1958	19680	2			6312	28749	1			1459	29771	1			5441	16420	1
	3249	12720	2			11212	25407	1			6588	24186	2			5340	27773	1			285	28593	1			12233	23186	1
	12829	22290	2			68	14253	1			2544	20042	2			73	22503	1			1340	29648	1			16409	27355	1
	275	9687	2			5690	19872	1			2544	20033	2			70	22499	1			780	29069	1			14724	25665	1
	16247	25626	2			9168	23348	1			2544	19961	2			6936	29353	1			1086	29350	1			17752	28666	1
	15166	24458	2			10098	24276	1			12086	29478	2			6915	29291	1			1113	29366	1			3709	14611	1
	5811	15071	2			11294	25438	1			11937	29321	2			6596	28970	1			1226	29477	1			15635	26527	1
	2967	12222	2			9256	23397	1			8438	25821	2			41	22390	1			778	29007	1			1064	11951	1
	4163	13309	2			6314	20436	1			11300	28651	2			47	22391	1			916	29145	1			7150	18019	1
	17371	26516	2			8933	23043	1			7684	25014	2			7023	29340	1			1305	29531	1			2544	13411	1
	2544	11620	2			15541	29643	1			4443	21720	2			6653	28966	1			75	28289	1			3040	13905	1
	875	9933	2			9170	23266	1			2544	19819	2			76	22387	1			72	28285	1			8405	19260	1
	12647	21701	2			14659	28741	1			2544	19806	2			74	22381	1			74	28287	1			11051	21895	1
	10761	19801	2			12735	26803	1			2544	19796	2			2099	24402	1			69	28280	1			8417	19231	1
	14223	23233	2			13571	27637	1			8869	26114	2			2579	24882	1			53	28258	1			4133	14942	1
	16130	25128	2			12625	26679	1			2544	19781	2			627	22926	1			67	28258	1			18747	29552	1
	20440	29432	2			12647	26670	1			8438	25671	2			7080	29358	1			77	28266	1			11380	22182	1
	12647	21608	2			734	14743	1			3897	21103	2			6148	28404	1			826	29013	1			2544	13336	1
	12645	21541	2			12647	26652	1			2544	19734	2			6687	28939	1			735	28919	1			2056	12840	1
	18181	26990	2			4420	18420	1			7628	24745	2			6654	28898	1			832	29013	1			6843	17626	1
	2544	11321	2			15535	29519	1			3604	20677	2			2564	24793	1			1104	29269	1			15526	26308	1
	12645	21409	2			1441	15419	1			7364	24437	2			7296	29518	1			1284	29445	1			18591	29347	1
	2547	11306	2			753	14707	1			6588	23637	2			68	22277	1			1365	29525	1			2663	13387	1
	2544	11266	2			14574	28524	1			11667	28698	2			3003	25205	1			1287	29442	1			10355	21057	1
	2334	11038	2			4810	18758	1			6312	23275	2			6931	29133	1			1371	29523	1			12078	22777	1
	8677	17369	2			9170	23117	1			6588	23521	2			7434	29616	1			74	28212	1			3366	14046	1
	920	9569	2			15320	29263	1			10623	27494	2			71	22230	1			1393	29531	1			11821	22498	1
	10364	19009	2			10664	24603	1			6588	23376	2			3469	25624	1			70	28206	1			2055	12724	1
	14778	23406	2			10975	24901	1			12647	29374	2			81	22226	1			1531	29660	1			12645	23313	1
	19456	28061	2			13968	27891	1			2544	19254	2			6586	28728	1			130	28256	1			18181	28823	1
	8921	17510	2			14348	28247	1			12173	28880	2			6594	28727	1			1364	29490	1			8478	19114	1
	6588	15103	2			10591	24482	1			12175	28882	2			6309	28430	1			1366	29489	1			18666	29281	1
	14706	23187	2			11532	25392	1			10807	27495	2			7359	29480	1			1216	29334	1			18880	29480	1
	12642	21095	2			15244	29092	1			9020	25704	2			3585	25689	1			338	28450	1			4492	15086	1
	20795	29230	2			9261	23086	1			6711	23385	2			6648	28732	1			1369	29478	1			939	11526	1
	3695	12084	2			9710	23528	1			6594	23130	2			128	22207	1			1352	29447	1			6548	17133	1
	10156	18524	2			4985	18790	1			12647	29176	2			2705	24778	1			755	28849	1			18020	28601	1
	10352	18716	2			15963	29741	1			5814	22296	2			7276	29342	1			1430	29520	1			13317	23883	1
	8558	16835	2			938	14712	1			2547	19009	2			7289	29350	1			1296	29378	1			1179	11744	1
	3662	11924	2			15243	29016	1			8834	25231	2			73	22106	1			1361	29440	1			15989	26532	1
	15246	23494	2			2626	16391	1			12642	29001	2			1291	23323	1			686	28747	1			1737	12279	1
	21386	29592	2			13612	27331	1			12647	28979	2			6654	28680	1			1126	29185	1			2334	12870	1
	2544	10743	2			1915	15630	1			12647	28926	2			75	22087	1			1431	29480	1			11467	21988	1
	2087	10276	2			5302	19013	1			3604	19834	2			2378	24373	1			1026	29067	1			12757	23268	1
[truncated: 11,794 more rows]
